# Supplementary material for: Cis- and trans-regulations of pre-mRNA splicing by RNA editing enzymes influence cancer development
Source: Nat Commun. 2020 Feb 7;11:799. doi: 10.1038/s41467-020-14621-5 (PMC7005744; doi:10.1038/s41467-020-14621-5)
Supplement: Supplementary file 5 — Supplementary Data 1 [file 41467_2020_14621_MOESM5_ESM.xlsx]

## Sheet: Supp data 1
Supplementary data 1: Input sequences for MEME
ADAR1/2-regulated cassette exons
>ULK4	UCUACCUUCUAAUGAGGGGAUCUUACCCACAUCAUAUAUAAUGCAAUGAGAAAUAGAAUAAAUAUCUUGUAUGUACAAUGCAGUAAAAGAUCCUUGAUCUAGUCGUUAUCAUCAGAUAGUAAGUAAUACUUUAAAUAGACUAUUAAGUUUUAGAUAGUUUGUAUACUUGGAGCUGUGCCAUUUGCUUGAAUGGGUUAAUAUCUUUCGUGCUGUUAGCUUCACUGCCUUUUUUUUUCCCACUUCAUUUUAGGAAGAAAAAAAAAAGAACCCUAGAGAGUGCUGGGCUGUUCCCUUGGCUGCAUACACAGUGCUAAUGAGGUGCCUUCGGGAAGGGGUAAGGCUCCUUUGUUGUCCUCUGUAGAUGCUGGCAAUUGUAAUAACCCUUCAGGCACUGUAUGA…
>LOC100133315	ACUUAAUCUUGUGAGAACUACAAGCAGUUUGAUUGUCAGGAUUGCCAAACCAAGAGUGUUUAUUUAUUUAUGUAUUUAUUUAUUUUUGAGACAGGGUUUCACUGUCUCCCAGGCUGGAGUGUGAUGGUGCAAUCUCAGCUCACUGCAACCUCUGCCUCCCAAGCUCAAGCAAUCCUCCUGCCUCAGCCUCCUGAGUAGCUUGGACUCCAGGCACACGCCACCACAUUUGGCUAAUUUUUUUUUUUUUCAGAGAUGGGAUUUCGCCAUGUUGCCCAGGCUGAUCUUGAACUCCUGGGCUGAAGAUAUCCACCCUCCUCGGCCUCCCAAUGUGCUGGGAUUACAGGCCUGAGCCACCAUGCCUGGCCCAAGUGUUCAUUGAUGAUGAGAGAUGGGCUUUUC…
>PCNXL2	UCCAUAAAAAUUUUUAAAUCGUUUAAAUAUAUUUUCUACAGAGACUCAGACUGAAUGUGAGUGAAUAAAAGAGUUCAUGAUUAUGAGAAUUGUGACUUCUUUGGGGGACUUAUUUGAGGACAAACAAAUUUCCUGAUUCCUCGACUCCCUUCAGCCUCUUCCCCUCUGAUGAAGGCAUGGGGAAAUCCGUUGAAGCAAACAUUCUAGCAUGCCUUCUCUUCAAACUUCCUUCAUGUUUGUGCUCGGCCAGGAACCUACUGCCAGCAGAGGGAGGUAGAAGCCAUCAUGGAGGGCGACGAGGAGGACAGAGGCUGCUGCUGCUGCAAACCAGGCCACUUGCCUCACCUGCUGUCCUGCAACGCUGCCUUUCACCUCCGCUGGCUCACCUGGGAAAUCACG…
>RELL2	GUGGGUCUAGCAUAGCCCCUUGCUCCCUCUUCUCCAACCUUCUCUUGCCCUGACCUCCACCUCCACUGACUCCCUCUUUUCCUUCUUCCCUCAGCCAAUGCUGAGGCCUUGAAGGAGAUGCUGGGGGACAGUGAAGGAGAAGGGACAGUGCAGCUGUCCAGGUGAGCUGGAAACAAGGGCCAGCAUGACUUAGCUUGCCUUGGAGAGUAUCCUCUCCUCCAGCACAAUCCUCUCCCAGCCUCCUUGCAUGUAUGGGGUUGGGGGAAGGGCAAAGCUGGCUAACUUAUAGGAAGAAAGUUGUUUUGUAGAAAUCGCGAUUCCUUCAAACCAUCUCUCUCAUCUAGAUAUCAUCAAGCCUAACAUUCACCUCUAGUGCCACUCCUUUGGGUUAAGCAGUGU…
>AKAP9	UCAAUGCAAAAUUGACAAAAAUUAAUUGAACUGCACAAAUUCCUGAAUAUAUAGACUUAAUUGGCUUUUAAAAAAUAUUUUAAAUUUUGCAUUGAUCUUUGUAUAUACUUUUAACCCCUUACGAUGGAAUAUGAAUCAUAAGUAGAACCAGGGCCUGUUGGUCCCGGGGGUUAAAAGAAAUCUGCUUAAUAUUUCUACCCUUUUUCUCUAUCACAAACAGUAUUCUUUCAUGACCUUUUUUCUUAUUUAGAGAUCCUCCAUAGAUAAUGAAAACCUGGUUUCAGAGAGAGAGAGGGUGCUUUUAGAGGAGCUGGAAGCACUAAAGCAGCUGUCUUUAGCUGGAAGAGAGAAGCUGUGUUGUGAGCUGCGCAACAGCAGUACGCAAACACAGGUAGUAUG…
>ST6GALNAC6	CCACCACGCCCAGCUAAUUUUUGUAUUUUUAGUAGAGACGGGGUUUCACCAUAUUGGCCAGGCUGGUCUGGAUCUCUUCACCUAGUGAUCUGCCCACCUCGGCCUCCCAAAGGGCUGGGAUUACAGACGUGAGCCACCGCGCCCGGCCAAUGUGGGAGCACUUUCAAGCCCCGCGUGUCCCUUGCCACAUCUGCUUGAAUCCUUCCAACAACCCCUUGAGUUACCGACUCUUAUUGUUCCCAUUUCACAGAUGAGGAAACUGAGGCUCAGAGAGGUCACAUGGCUUGCUCGAGGCCCCCCAGCCAGUAAGUGGUGAAACCGGGAUUCGCACUGGCAGCUGACAUGCUGUACUGAC
>IQCH	AGUUGUUUUUGUAAAUAUUUACUUAAUCAAACUCUUUCUUCAAAGCAAACGGGGCUUGGCAAACAGAGCAUCGUUGUCAGUGUGGGAAAGGUCUUUCUAAUUAUUAGCUCCUGCCUGCGUGGAAAGAGAGAACAGGCUGGCCCAGCGGGUAAAAUGGGGAAGGGGGUGAGGCUCUGAGCCUUCUAUUUGUUUUGUAAAAUUGCCCAUGAGAGUCGUUUUGAUUUAAACUGUGUCUCAUUCUUCAUUGUAGGGGAAAAGCAGAAGGUCAAGAGGACAUCAUGAUAGGAAGGUCUGUAAUUUGUGUGACUAGUUGAAAUUUAGGGUCUGUCACCUGAUGUCCCUUCCUUUUGCUGCAGGGCAAGAGUAUGGGUGACUGCUUGACAGCUGGAGAUGGCAACA…
>PCGF5	CCAUUUUUGCAUUUGCAGAAUAUUAAACAAAACUCAUCUAGAUGCUAAAAUUACUUCAAGCUAAAUUUUACCAGUUACUAAGUUAUUAAAAUCUUUUUUUCAAAAACAACCACCAUUUUUUUGGAAAGUGUUUAUUUACCAUUAAUCAUGUUGACUCUUGUGUUUGACGUUAAACUAUUUUAAAUAAUCAAUUUUAAAUAUGUGUCCAGUUGUGGAUGCCUCUUAUCUGAUGAGUUCAUCUCCUCCGCAGUUUCGGUGUCUGAACUGCUCAGCUUCGCAAGUCUGCUCUCAGGAUGGCCCUUUGUAUCAGGUAAGAGGCACUCACGACUGUACAUAUGACCAUCAUGACACCAUGGCGGUGAGCACAUUCAUCCCAAACUCAAUUCCUAAGACAUUUAA…
>LOC389906	CCAAGAUCACUUCACUGCACUCCAGCCUGGGCGACAGAGUGAGACUCUGUCUCAAAAAAAAGAAAAAAAAAAAGCAUUGAAACAUGCGACAUCCACCUUUUUGUAAUAGUUCCCAUAGCCUACACAAAUGCAUAUGAAAUGCUUAAUAUUUUGCUUGCACUAUUCUUUUCUGCUGGAAGGGUGGUUCUGACUAAAAAAUUUUACUUUCCCAUUCUUUGCUUUUUCAUUAAUGCUAUUUUCUUUGCUCCAGGGUUAUAGAGUGGAAAGUCCCACAAUCUUUUUCUUCUCUAUUUUCAGGUAGAUGCAUUUUAUUACUAUAUUCUAUCUAUCCAUUUAUUCCAUCUAUCUAUUCCAUUUAUCAUCUACCUACCUAUUAUUAUCUAUCAUCUAUGUAUUCCA…
>CSAD	AGUAGCUUUUGAGAUGACUUUACAUCUUUCUCCCUCUACAUUUUGGCAACAGGGUGCUGUGCCGUUCCUGGUCAGUGCCACCUCUGGCACCACUGUGCUAGGGGCCUUUGACCCCCUGGAGGCAAUUGCUGAUGUGUGCCAGCGUCAUGGGCUAUGGCUGCAUGUGGAUGUGAGUGGGACUUCGGCUUGGGGGUGCGGUGGGGUGGGCUGAGCCAAGGCCAAGGCCCACGUUGUUCCUCCUGCUCCACAGGCUGCCUGGGGUGGGAGCGUCCUGCUGUCACAGACACACAGGCAUCUCCUGGAUGGGAUCCAGAGGUGCAUACAGUCCCCUUCUUCCCAAAUCCCGCCCUUCAAACCAUUGGUCCAGAGAAUCAUCAUGGACUAGGGAGUUUAACAUGG…
>LOC100132352	CAAAUUGGUUAAUAUGUCUGAACUUCCAUUUACUCAUUAAGAGAUCAAGUAUCUUUGAACCUCCGUUUACACAUUUAUACUUUCAGACCAUUUUUUAUACCUUUAGAAGACUGUGACGAUUAAAUGAGAGAACAUACAUGCAGUAAAUAAAUUGAGCCAAAUGUGAGGAGGAGGUUGUAGUGGUAAUUUAUUAGCUCUUUAGGAGAAAAAUACCUGUGCAUUCAUAUCCCCGCUUCUUUUUUAACUGGCAGAUUUGCCUGAGGUUGACUGUACAUGCAAAUAUUGAGCUUUCCUCCUGGCCUCCGUGAUAAACAGAAGUUUUGAUAUUGUUAGGCGAGAUGGAAAGAAAGUAUCAAGGAGUGAGCUGAAGCCACUGCCCUUGAGAACCCUCUCGAGGAG…
>PRR14L	UAAAUUGAGAAUUGUUCAUAAGGCAGUAUUUGAAUUGAGAUUUGAUUGAGAGCUGUCUAAUCUCAAACGUUAUUAAAGGUUAAGGUAUUUAUUUUUCUACAAAUUCAUUAAGGAGAAAUUUUUGGUGCCAGAUAAUGCUGGCAUUUAAAGUAGAACUUAUUUUCUUCGUUGUAGCCGGUUUGAACUGAGGCAGCCUUCUUCUAACCUAUCAAGGUUUUAAACUUUUAUCCCUUCCUGUGAUUUGUGUCAGGGUGAAUCAUUUGAUGUAAAAGACUUGACUCCAUAAUCUGCAUCUGUCCUAAUGCUGUCAUCUGGAGUAGAGACUCAGCCAGUUCCACUUGAUUCCUCCAUGUCUGCCGUGGUACAGGAAUUAUACUCUGAACUCCCAGUAAGUGUCUC…
>XRRA1	CUCCACACUAUCUUUAUUAUCUUGGACAAAUUCCUUAGCCUCUCUGUGCCUCAGUUUCCUUGCCUAUUGAAUGGGAAUAAUGGUAGGAGGUAGGAAUUCUCCUAGGAGGUAGGAAUUCUCGACCUACCUCCUAGGGUUGAGAAUAAGUUUCAGUAAUACAUGUAAAGCAAUUUGAAUAGUGCCUGGCACAUAGUAAGCCCCAGUAUAAAUUUUAGCUAAUAGUAAUCUUAUUUUCCCAUCAUGGCACCAGGGGUCCCUCCACUGCUGAAGAGCUUCCUCCAGGAGCGACUGGGAAUCCACUUAAUUCGAAGGAAGAUAGUAAAGCCUAAGCAUCAUGUUUUGAUGUCUCGGAAGGAAUCAUGGAAGGUAGGGCUUCCAAGGCAGGACUCCCACCCCCAG…
>MEGF8	UGGUGCGGCCCUGGCAGGCCCCUUCCCCGUCCUGGGUUUUUCCACUCGUAUAAACCAGGACUGAGGCUCCCCGCUCUUUCUGCCUUCAAGGCCAAGGAGAAUGUGUGUGGGAGGGCAGGGAGCCCUGUCUGCACUGGUUAGAGAGGCUGGUGGUUUCAGUCCACACGUUUCCAAGCCCGUCUUGGAGGCAGGGGGCUAGAAGCAAGAGACUCGAGGAGCCUCAACCCCAGGACGCCCCCACUGUCACUAGCGAGAUCGUAUGAGGAAUGUGCGUGGCUCAUCUCGGGGUCUGGGCCAAGUUCCUGGGGAGCAGCCUGGGUCAUGGGGGUUCCGGGAAGUCAGGAAGAAGAUGGCUCUGUGGGCUGCUCUUGCUGGUACAGGAGGUUUCCUGGAGGAAAU…
>DYNC2H1	AGAAGAUGUUUCUAACCCUGUUUACUUUUGAUGAUAGGCUUGAGGAAGUAAAUGGAUUUCAGUAAUAUUUUUGAUAUAUACUUGCUAUAUACCUAUUGUGACAGUUUAAAGCACAGUAAAUAAUAUGGAACAAUGAUAAGUGUUCCCAUAUUUAGUAAACAUUUGUUUAAUUAGUUAACAUUAAUUAUUGUUUAGUUAAAGUAGUUGCAGCAACUUUAUUCUUUAAAAAUAUUCUGCAUUUUAUUUUAAGAUUCUUGUAGUACAGGCGCUAAGACCGGACAGAUUGCAAAGUGCCAUGGCUCUUUUUGCAUGUAAAACUCUGGGUAAGUGUGAUGCUUUUCAAGAACUAGACCACUGACCUGAAUUAUUUGUUUUUAAUUUACCUUUCAUUUUAUGUUA…
>METTL10	CAGGACAAUGCCUGCAUUUUCCAGCAUUAAGAAACAUCAUAUUAUUUUAUUAAAAGGAAUGUCAUAAUUUGGAAAAGUUUUCUUACGAUAAGCUUUUAAUAAGCAUUAUAAUAUUCGGUUAUUAUGAUUUGGUGAAAUUAGAUAACAUGAAUUAGGAUGUAUAAUGAAAUAGUAUGAUAGACCAAUUGAUGCAAUAAUAUAAUUUUUAUUUCUGUUUUUGAAACGGUCUGUCUCUCUCUCUGUUGCCCAGGUUGGAGUACAGUGGCAGGAUUUUGGCUCACUGCAGCCUUGACUUCCUGGGCUCAAGCGAUCUUUUCCACUUCAGCCUCCCGAGUAGGUGGAACUACAGGCACACAUCAUCAUGCCUGGAUAAUUUUUGUAUUUUUAGCAGAGACGAGG…
>ZNF362	GAAAAUAUAACUGCACUGGAGUGCAGUUGGCCCUGUAGUGCUGGGCCAGUGCUGGGCAUCCUAACUCCAUCACUUACUAGCUGUGUGAUUUGGGGCAAGUUGGUCAAUCUCUCUGUGCUGCACGUGCAUCUCAGAGUCAUUGGGAAGAUUCAGUGACAUGAAUCAUGACAUAUUCAACACAUAGAUGUUGAAAUCAAUGGUAGCUGGCACUUUACUAUUAUUAUUAUUGUUAUUAUUGUUAUUGUUAUUCCCAUAUACAAGGUGCUGUUGGGAACACAGAGGAAGUGACUGGCUGGGGGUUCAGGGAAAGCUCCGUAGAAGAGGGAACACUUGAGCUGGGUCUUGAAGGAUGAGUAGAAGUUCACCAAGUGGGAAAGGACACUCUAGGUAAGGAGCCUG…
>M1AP	UUUCUUAACUUUUCUCUCCAUUGUUGACCCUUUUAUAUACUCUCUCUGGCAUAUCUCAAACCAGGGAGGAAGAGUAGUACAUUGUGAUAUUGAUGAUUCAUGCAGGAAGUCCCUCCCUACCAGGGCCGAAGUUAAAUGGCUCUGCCCUCCUCAGCACCCCUGGAAGUCAGGGAAACUUCAAUUGGGACUGAUCCUCAAACCAUGCCAUAGACUAAAGAUGAACCAGUAUUUCUGUAUGUCCUUGUUUCAGAAAAGGGAAUGGCUGCUGUUAGCCAAGGGGGAACCACCGGGCCCAGGACACAGCCAGAGAAUUCCUGCCAGCACCUUCUAUGUGAUCAUGCCGUCACACUCCCUCACACUGCUGGUAAAGGCGGUGGCCACGCGGGAACUGAUGCUGCC…
>USPL1	UAAUUUGUUGACAAAUGAGUCUGCUAUGAAAACCGGUCCUGUUGCCAGUCACUACCCUCUGUUCACAAAUUUGCUGGGUUUAUAAAUAUAGGUAUCAUUUUCACUUCAAGAUUAUAAUUUUAGAAUAUGUUUAUUCUAGGACAUAUAGCCCUCAAAAUCUGCUUACUAUAUACGUCUUAUAAAAUAGCAUGGUUCUUUUUUAUAGUAAAUAGAAUUUUUAUUUAAUUGUCUAUUGACUUUUUUUUUCCAGGGUUCAUUGAAAAAAUCCUUAGUGAUAUUGACAUGUCUCAAGUGACAUAAAUUAGCCAAUGACUCGGAAUGAUGGAUUCUCCGAAGAUUGGAAAUGGUUUGCCAGUGAUUGGACCAGGGACUGAUAUAGGGAUAUCUUCACUCCACAUG…
>NEK3	CAUUCUGUAUGUGUAAGGAAUGAAAAAAGAAAAUAAAAAUACAAUGAAGGGGUCAGCUCAAGCAUGAAAAUAUAGCCAGAGUUGAAAAAUCAACAUGCAUUUUCUCUUGUCAUUUGACAAACUUAAGUUGAGCCACAGUGUGUUAUAAAACUGCAUCUAGCAUUAAAGUGUCAUAUAAACCAUGUUAUUGUAAAGUUAUGUAUUUUAAAAUGCAGUAUUAAGUUUAUGCUUAUUUAAAAUGUUUUUCUAGUCUUUCUCUAAUACACAGAAUUCUAGGAAGGAGGCUGUUCUUUUAGCCAAAAUGAAACACCCUAAUAUUGUUGCCUUCAAAGAAUCAUUUGAAGGUAAAUACGAAUUCCCCCAGAUAUGUGCAUUUCUGAAUUUGAUUUAUAGCCACUA…
>ZNF75D	AUACAUUGAUUGACAUUUGUCUUCUCUUAGCUGUGCUUUGUUUCAAAGUUGAAAAACAAAGAAAAGGAGAGAAACUUACCUCCUGAGUAAUCUAAUCAUGAAUGUUCUAAUUCUUGGCAGUUGAUUUUAAAGAAGAAGCCAGACAGGAACUUUUCUCUUCAUUUUCCUCUAACAAUAAAUAGCAAGUAAAUAUGUGUCAUGUGAUUUUCUUCUUGACAUGUACUUUUCUUCUGCUCUCCCUCAGUGCUCUUGGGAAGAACAAUUCAUUGAUUUGGUACCAACCUGAUGCACCCUGAUUUGUCAAAGGUGGUACCAGGUGGGUGUCAGUGUCACAUACAAGAGUAAAACUGUUCCUAGAGCAAAUGGCGAUGAGAGAGCUGAACGCGGAUUCAUGCUCAA…
>SFXN5	CUGAGGCCAGAACGGGUGUCCUCCCUGAUACCUGUUCUUUUCCACUUUCACUUACCAGGUUCCCAAGGGCCCCCAGAUCCCUCACCAGGCUGAUAGGCAGAUGGACAACAGAACCACCCCUUCCCUAACCUUUGCCCAUGCAUUUGAACACAGAACCCCAAGGCUUGCGUAGGAAGGAGUGUAGUGACCUCCCUCCAGGUGGAAUGCCAUCUUCCUCCUCAUCCUGCUCUCUGCAUCCCCUCUCUCUGCAGCCAGUGCCAAUAUCUGCAAUGUGGUCCUGAUGCGGUACGGGGAGCUGGAGGAAGGGAUUGAUGUCCUGGACAGCGAUGGCAACCUCGUGGGCUCCUCCAAGAUCGCAGCCCGACACGUGGGUCUGGGGGUUCGCAGGGUUGGGGAGGC…
>CRYBG3	AUGUUGAUUAUCUGUGUAAGAAAAUAUGAGGCACAAUGAGUUCACACAAAUAUCUGAAGACUAGAUGAACAUUUUUGAAUGCAUUUUUUGAAUUUAGAGAUUCAAAUCAAUAUAUCCUUGGUAUAACAUGGUGUAUCAAUCUUUGAGCAUUGCAGAUAAAGGACCUUUCAGUUUGAGUUUAAAUACAGAAAACUUUUAGUUUCGUAAUUUUCUUUUAAUUUCAAAAGAAACUGUGGUUUUUAUUUUUCAGUGUUGAAAAUGAGCCCAUGAGCACAAGUCAGAAAAAGGAAAAUGUACUUUCAUCAGAAGCAGUAAAGGUAUAGUUUUAAAUUAAUAUUAUUUUAUAUCAAGCAAAUAUCUUAAAUUGCUGUUAAUUCUUUUAGAUUCUGUCAUCUUAUU…
>AKAP11	AAUCUGUAAAAUAUAAGUUUAGAUAAUUUUCAUGAUCUGUUGAGAAGAAAGAAAAAACUCCCGAAUCUCUGAACUUGUCAGGCACCUUUUAGCAUAGGAGUGAUGGUCAAUCUCCUCUCUGGAUGUUCCCCUUCACUGUGGCAGCUUCAGAACAUCUGCAGUUAUCAAGGACAGAAGCUGUUCCGAGGAAACAAAGGUCUUUUCUACUAUUCAUUUUCUAGUUCAGCUCUGUUCUUUUCUUCCUCUGGCAGUAAUGGUAACAGCAGUAGCUGGAGCAGUCUUGGUUUAGAAGGAGAUUUGUAUGAGGACAAUUUAUCCUUUCCAACAUCAGACAGGUUGGUCCAGUCUAGAAACUUAAAAACUGAUGAGUCUGUCACCACUAAUGCAUGAUGUCAUAUU…
>KLRG1	UGUUCCUUCAGUUAUAGUCAUAUUCUUGUGUAGUGGAAUAUAUACUUAGUAGAUGAUGGAGUUGGACAUUAUGAGGACAUUAUGAGGUAUUCAAAUUGACACCACGCAUUGUUACACAUUUCUCUAACCCUUAAUCUGAAAAGUGGUGGAGCAGGGAAGACCCAGGGCUGCCAUAUUCCAUUUUAUCUCCCAUUUCAUUUCCAAGACUGAGUGGUCCAUAAAGAUGUGAACCAGGUCCUCUUCUCUCCUAGGCUCCAACUACUCCACUUGUGCCAGCUGUCCUAGCUGCCCAGACCGCUGGAUGAAAUAUGGUAACCAUUGUUAUUAUUUCUCAGUGGAGGAAAAGGACUGGAAUUCUAGUCUGGAAUUCUGCCUAGCCAGAGACUCACACCUCCUUGU…
>THEG	GCAUACAGUAAGCACUUGACAGAUGUCUGUGAGAUGAGUAAACACUACCUUAGUACUCACCAAAACAGCCCCGCCAGGUGGGAGCUGGUCUCACCUCCAAUUCACAGAGGAGGAAGCUGAGGACCAGGGGAGACAGGUGACCUGGACGGGUCUUCCAUCCAGCGAGCAGUGGAGCUGCGGUUGGUCCAGGCCUUCGUGGUGCCAAAGUCCUCCCUCAGAGACCCCUCGAGGGAAAGGAGAGGCGGGUGGGCAGGGUGAGUGCAGACAAAAGGCGCUUGAGCAAGACCCACGCUUCUCUGGGCUCCCAAACGCAUCGGGGCGGGAAAGCAGCUCCAACUUCAACGUGGAAUUCUCCCAAAGCCGGCUGUCCAUCAGCCAGAAGCUCCCCAGCACCACCAU…
>APBB2	AGCCUUCCAGUGACCUGCACCUCUGUCACACUUAUUGCAGGGCCUGCAUGCUAAUCAUCAGCAAGCCCUGGGCCUGCCUGCGGUGACAGGGAGACUUCAUCUUGCAUGCGACUAUGAAUAAUUCAUAAACAUGGUUAUCUGGAAAUAUGUGGUCAUCAUUAGCAUUUUAAUGAAAAAAAAAAAAAAAAAGCUGUCAUUAUCCUAAGUCUCUGUUUUGUUUCUACCUUUUUUUUUUCUCCCCCCACCACAGCUAACCAUCUCAGUCUUUCCUGAGGACUUGGGAACUGCCGAGGCCUCUGCCAAUGUGUUGACUGUCGCUAUGGGCUCACUGUUGUCCAGGCAGCUCAUGUAUGUAUGGGAUCAGUCUCUCUCUUGCUUUUUUCUCUUUAAUUUUCAUUG…
>NPHP3-ACAD11	UGACUUUAGUAUAUAAUAUUAAGCAGGUAUUUUAAAAGCAAAAGAGCAUUUUCAUACUGGCCAUAUCUGUGGUCUGCAGUUGGAAGGCUGCCCACAGCCGAGGAGCCACCACUGCAUGUUGUGAUGUCACGGAUGGCAGCAAUAGUGUUAUUUCUGUCGGGGUACUUGUUGAUGGCUGGGUAGUAAAGACCGCUUAAUUCCAGGGUGGUUUUUGUAUUUCUGUUUUGUUUUUCUUGGUAAACUGGUGCAGGAGAAGAAGCUAGAACGACACUGUCGUUCUGCUACAACCUGCAAUGCCCUUUAUGUCACCCUUUUCGGCAAAAUGAUCGCGCGGUGAGUGGUGAUUAUUUUACAUGAUCUUCUGCAUGUUUUGUGUUUGCUGCAGACCCUUUCUCACCC…
>SENP7	UGUACAUGUGUAAUGAUAGUUGUAGUAAACUUGACAGAAUUCUGAAGAAAAUCCCAACUUAAGUGAAAUAGAUUUUACUUUUUAAGGUAUCUUUGAUAAUAGUUAGGCAUUUUUUCUUUUUUCUUAGGGUAUUUACUAUAGUUGCUUGAGGAACUGAAGUUUACAGUUUCUGGAGAUAUUAGUUUGUGAUGAAUUCAUGUAUUCUACAAUGUGUAGUACCAUAUAUACUAAUUAUUUAUGUGUAUAACAGGCAACUCAAAGUUAUGUUGACGAAUGUCCUAUGGACGGAUUUAGGACGAAAAUUCAGAAAGACCCUACCUAGAAACGAUGCUAAUUUAUGUGAUGCCAACAAGGUGCAAUCAGACUCAUUGCCUUCGACAUCUGUUGACAGCCUAGAGA…
>CCDC15	CAAGGUAGAAAAGAAAAAUGACAGAGACCAACAGGAACUGAAUUGUUUAGAGUGUAGUUUGAAGCUUUCAAAGGUUGUUCUCAGCUAAACUUCAGAACUGACAAAAAGUAUGAGUGUCUCUUUUAUUCCAUAAUGUUUUAUAUUAUCCUGAAAAAAACUACCCUUUGGCCUUCAAUGAAGCCUAGAAUAUUAUUGCCAUCAUAUUAGUCUUGCUAGACAAUUUAUAGUUUUUUAUUAUUUUAUCUUUUAGAAAGUACACUUUAAGGAGCCAUACUCUGAUAUGACAGAUGAGAAAGGGAGAGAAGACUUUUCUCUGGCAGACUAUCAGUGUUUGCCUCCCAAAUCCCAGGACCAGGAUGACAUCAAAAAUCAGGUAGAGUAGAAGAAAAAGAUAUAAAC…
>HES4	CGCCAGCCCGCCCGUGGUCCGUGGCGGCGCGCUCCACCCGGCACGGGGAGGCGCGGGGCGCACCAUGGCCGCAGACACGCCGGGGAAACCGAGCGCCUCGCCGAUGGCAGGAGCGCCGGCCAGCGCCAGCCGGACCCCAGACAAGCCCCGGAGCGCGGCCGAGCACCGCAAGGUGGGGUCCCGGCCGGGCGUGAGGGGGGCGACCGGGGGGCGGGAGGGACGCGGGACUCAGCCGGUGCCCGACCCGCAGUCCUCCAAGCCGGUCAUGGAGAAGCGGCGCCGAGCGCGUAUUAACGAGAGCCUCGCUCAGCUCAAAACCCUCAUCCUGGACGCCCUCAGAAAAGAGGUAAGUCGGGGGCGAAGGCCCGAGACCCGGAGUCUGGGUCGCAGCUGACCUGG…
>ZNF778	GAGGAAGUGUAUGGCUGUGUGUGUGUGUGUGUUUUCCUGAGGUACUGUAUGGCUUUGUGUGUGUGUUUUCCUGAGUGUGCAGGUGUAUGUGGGAAUUCCCUGACACUGUAUAUCUGUGUGUGUGCGUUUUCCUGAGUGUGCAGGAGUACGUGAUAAUUUCCUGCUAGGAUGGAAUGACUUCCGGGUCCAUGAGUGUGGAAUUAGGGUCAGCUCUGGGUUCUCAUGCCUUCUUGCCUUCUUUGUUUUUUAGGAGGUCAUGUUUCUAGGGACUCAGUCUGCCUUCAUGAAGAACAGACACAGGCAGCAGGGAUGGUGGCUGGCUGGCUGAUAAAUUGUUACCAGGUAUGCCAAAACUGUAUUUUUUCUUAAAAUAACAUACUGGUAUUCAGCAGAUAGACA…
>M1AP@	UUUACAUAUAAUAAUGUUCAGGUGUUUUAAUUGUAGUGUUUAUGAUAGCUCAUUAAACAGACCAUUGUCCCAUUAAGCAAACUGGCUACACAGGAACUAUAACCACAGUCCUCGUGAAAGAAAAGGCUGAAGGAAAGGUGGGAAAAGAAAUGCCCAAGGGAUGGGAAAUUAAUAUUUAUAGAGCACCAGUCAUUUGCCAGGUUUUAUGAUAAGUGCUUGCUUAUAUGUUUUUCUCAUUUAAUCCUCACAGCAUCCCUGCAAGGUAAGUGUUUGCUCAUUUACAGAUGAGGAAAGGAGGCUGACCAAGAUUAGUAACUUGAGAGGACUCCCAUGACUAUCUGGGGUUGAAGACAGUUGGGGUUGAAGAGGGAAGAGUGAUUGAGGAUAGAGAAAUAUUUU…
>PHC1	UCUGUUUCAAUCUUUUGUCUUCUCAACUGUUAACACUAGUGGUUAGAGACUGUUGGUUUUUUUUCACUUUGGUAAUACCCUAAAGUAGCCAGGAUGACAGUUUUGGAUAUGAAGACAUUAUUUAUUUCCCCCGGCUCCAUGAAAGUGAAAUACUCUGUUCUUGACUGUGUGACUCUGAAUUUGUCAGUCACGUACCUUUCCUUUUACUUCUCCCAAAUCCUUAGUCCUGGUUCCUUUCUGUACCACACAGAUCAAUCUGGCCACCACAUCGGCCGCCCAGCUCAUCAGCCGAUCCCAGAGUGUGAGCUCUCCCAGUGCUACCACCUUGACCCAAUCUGUGCUACUGGGGAACACCACCUCCCCACCCCUCAACCAGUCUCAGGCCCAGAUGUAUCUACG…
>CES3	AGAUCUUCUCCGUUUCAGAGGACUGCCUGGUCCUCAACGUCUAUAGCCCAGCUGAGGUCCCCGCAGGGUCCGGUAGGCCGGUAGGCACCCCAGAGGGCCCUGUCCACCUGAUCCAGCUCCACUAUGCCUACCUGUCCCCUCCCCGUCCCUGUUUCCAAAGCACCCUAGCGGUCCUGAGACUGCCUGGGCUGGCAGGUGGGCAGCUAAGGUCUCAGGAGCUUGGGGGUCAGUGCCCCAUGGCCACCUCUGCAGGUCAUGGUAUGGGUCCAUGGAGGCGCUCUGAUAACUGGCGCUGCCACCUCCUACGAUGGAUCAGCUCUGGCUGCCUAUGGGGAUGUGGUCGUGGUUACAGUCCAGUACCGCCUUGGGGUCCUUGGCUUCUUCAGGUGAGACGACAGG…
>SHROOM1	GGAGGGAUGGUAAACUGCCUUUCAGCAGGGCUUGCUUCUAGGAAAUUGAUUCUGGCUGCAGUGAGCGUGGAGGCAGGCCUGGAUUCCAGGCAGGCUUCUGCCACGUCCCAGCUGUGUGGCCCUGGACAAAUCAUUUCCCUCUCAGAACCUCAUUGUCCUUGUCUGUAAAAUGCAGACAGCAGUUGCAACGAUCAAAAUAAAUAUUUAUAUAAAGCACCUGGAACAUAACAGGCACAGAGGGAGGGAGGAAGGCUGUGAAGCUGCCUCUGCCCCUUGCCCUGGGUCUUCCCCCACCCCUCCUUUCUUAGCUCCCCUGAGGUCACAAGAGUGUUCUUGACCAUUGUUUAUCAGGGAAAGAUCACAUGGAGAAGCCAACAGAACGGCCAGGAAGCAGCCUGG…
>SEPT3	CAGUGGUCCUGUGGCUCUGGGAAGGAGAGAAUAUGGAAUCCAAGUGAUGUUUCCCCAAGGCCCUCUGCAGUAAGCAGGAAGCCAUUCCCACCUGCCUGCAAUCCCCACUCAGCCUGGCCAUCCCCCAGUGAGUGGUCAGACAAGGUGUGGCCUGGAUCAUGGCUCUAGAAUUCUGUAAGCUUAUGGAGAAAUAUUAGGCUCAGGAGGUGGAUGCAGAGUCUCCCUACCUCCUCCUCCUGCUUUGCUGUAGGCCAGAGUGGACUGGGCAAAUCAACGCUGGUCAACACGCUCUUCAAAUCCCAAGUGAGCCGCAAGGCCUCCAGCUGGAACCGGGAGGAGAAGAUCCCCAAGACAGUGGAGAUCAAAGCUAUCGGGCAUGGUGAGGACCAGGCAGGGACC…
>MAGI1	GGAUUCCCCUAAUUUUGAAUCUGGAAAGGAUGGCAGCAAUGAAUUCUAGUUUCAGGGCAGUAGCUCCUUAUACAGACACCCUGAGUAUUGCCAAUGUUUUGACCAUCGGUGCAGAGCUCUCCUUUAAUAACAUUUGCUUAAUGCUUUAAUUUAUUAACACUUAACCUUCUCUUUCCCUUUUCAACCCUUUUUCUCUUCCCUUUGCUAUAUUCCCACGUAACUUUAAAAAAAUUAAAACUCAAUAUCAAAGCAGGCAAUGCAUGUGUGGCUAUGCCUCACAAAAUAGGUCGGAUUAUUGAGGGGAGCCCUGCUGACCGCUGUGGCAAGCUGAAAGUAGGAGACCGGAUCUUGGCAGUAAAUGGAUGUUCCAUCACCAACAAAUCCCAUUCAGACAUUGUG…
>TCAM1P	CUUUGGUGAGUCAGAACUCAAGUGCAGGAGGAAUCCUGGGGCUCAUCUUGCCUUGGCCUUUGGGACUAAGUUCUCACGGGGUUUAGGGUGAGGAUGUGAGAGUAACUGAGCUCCACCUUUGCUUGAGCUUUAAACUCACCCUGCGGAAGAGAGACAUUUUAGCCCCACUCCCUUCCUACCUUGAAGGGUCCUGCAUGAUGUGUGAUUUAUCAUGGCUUUUCUCCUUUCUCUUCUUGUCCUCAUUUUUUUGGCAGAAUUCUCUCAGAGUCCCCACAUCUGGGUCUCUUCCCUUUUGGAGGCUGGGAUGGCGGAGACUGUGAGCUGCGAGGUGGCUAGGGUGUUUCCAGCCAAAGAAGUUAUGUUCCACAUGUUCCUGGAAGACCAAGAGCUGAGCUCCUU…
>ANKMY1	CACUAUGGAGCCAUCAAAGGCUUGCUUCCCCCUAUCCGCCUCCCGAGUAGUGCAGGCAGGCACCACAGGGAGGGCGCAAGGAGGUGGCUUCUGCAGUGGUGGCCCCCACCCUGCCACGUGGGUACUAAUGCGGGACCCUCUCUCAUGCAGCGGAGCUGAUCCCCAGCCACAGGAUGAAGAAGAAGGGCCCCAGCCUGCCCAGGGGCCUGGAUGUGAAGGAGCAGGGGCAGUAAGUGUGUCUGCAGGCUGGGUUCUUUCCAGGAUGGCAGCCUGUGGUUUGGACAGUGCUGUUGUGCCUGGCCUGACCACCUCAUCCCGGGACAGCCUCCAUGCCAUCUGACCCCCAAGUGGCAUGGCCUCCUCUAGGAAGUCCUGCUUGCAGGCUGUGGGCUUCAACCA…
>USP49	GUCAAUGGUUAUUUCUCAGUCGCUAUUUCUAAAACUGAAAAUGGAUUUUUAAAAAUUGAGAUAAUACUAUUUAUCAAUAAGGACUCCAAUGAUAAAUUUAAGCUUUAUUUUCAUUUGUUCAUCAAGUACAGUUCUACCCAAUUUAACUUUAUUUUGGUUAUAAUCUUAUUUGCUAAGCAAAAGCUUUUAAGUUUAUAUUUUUAGAUUUAUUAGGCUGUACAUAAUUAAAUGUUUUCCUGGUUAACCGUAGAUUCUUUGGAUGGGAAGAGACCUUGAAAGGACCUCUAGUUUAUCCUGCAACUCCAGUCAAUAUCCCACUUAAAUCAUUCCAGGUAGAUAAAAAUUUAUCCUAUUUUUUAAAACAAAUCUUCAGCAGUAAUGUGGUAACCUCUGUAGAUA…
>CXORF23	UACAGGCGCCUGCCACCACGCCUGGCUAAUUUUUGUAUUUUUAGUAGAGACGGGGUUUCACCAUGUUGGCCAGGCUGGUCUCGAACUCCUGACCUCAAGCGAUCAGCUUGAGGAGUUCUGCCUCAGUCUCCCAAAGUGCUGGGAUUACAGGCGUGAGCUACUGCACCCAACCACCCACUCAUCUGUUUACUAAUAAAGUAGACUUGGAAGGUGUAGUUUUAGCAUUUAAUUCCUUUUUUUUCCUUCACAGAGCAACUUUAGAGGUGGCAGAUGCCAGCCCAAUUAUAAAUCAGGCCUGGUACAGAAGAGCUUGUACAUUCAGGCUAAGUAUCAGCGUUUACGGUUCACUGGCCCAAGGGGAUUUAUCACUCAUAAGUUCAGAGAAAGAUUAAUGAGAAA…
>ELMOD3	UGGUCCUGACCAUUGCUCAGUGUGAGUGCAAUGCGAGCCCACAGGGCAGUUGCUGCAUCUGUGGUUGGGCAAGACCGUGUGUGCUGACCCUGUGAGGCUAAGCCAGGAAUAUUGCAUGUACCAUGGUUGGCGGGUGAGAGUGGGAGCUGAGAACUGGAUGUCUCACAGUCCAGAUCUCACAUUCUCUGAGAAGCACCCGGUUCUCCCAUGAGGGGCAAUCUGGCAGAGAGUGUGGGUGUGUUUUGGGGCAGGUGGCCUGGAUAGCCAAGACCCAGUGCAUGGCCGAGUCCUCCAGACCAUCUAUAAGAAGCUGACCGGCUCCAAGUUUGACUGUGCCCUUCAUGGAAACCACUGGGAGGACCUGGGCUUUCAGGGUAAGAGGGAGGAGUAGCUCAUCUU…
>SIX4	UGGACUUUCCCUGAAUUUAUUGUUAUUUUAAAUGAUUGGGAUCUGAGAGUUUAUCUUCCCAGAUUCUCUGGCUGGUCGGAAUCUGCUGAAAGGCCUCUUAGUUUAAAUAGGACUAGCAGAUAUCCUGCUGUGCUUUCCUUAAAUACUGCCUUUAAUGGAUUUAGAAGCUGGUUUUCCAAACAAGUGGCACUGUGUAGAAUGUCAUCCCCCUGACCUUCUGAACAUUUUGAUUUCCCCCUCCAUACAGUGAGUCAGAUGGCAACCCCAGCACUGAAGAUGAAUCCAGCAAGGGACAUGAGGAUUUAUCUCCUCACCCACUCUCCAGUUCAUCUGAUGGCAUCACCAACCUCAGCCUUUCCAGUCAUAUGGAGCCAGUAUAUAUGCAACAAAUUGGAAAUG…
>ZNF280C	UGCAGUAAUAUGAUUCUUGGUUGUAUAGGCAGCAGAGCUGGACUAGUAGUACAUGUUCUUCCAAACAGAUGACCCGUUAUUGCUACUUUGAUUGUAAUUGCAAGAAGUUAUAAAAUAUCAAGUUAAACUAAGCCUUCUUUAUAUUUCUAGGUUUGCCAGUUUAGAUCAUCAACAUUUUCUGAUGUAGAAGCUCAUUUUAGAGCAGCCCAUGAAAACACUAAGAACUUGCUAUGUCCAUUUUGCCUCAAAGUUAGUAAAAUGGCAACCCCCUACAUGAAUCAUUACAUGAAGCAUCAGGUGAGAUUAAGCAGUUCUUAUUUGUUCAUGUUGUCUUAGUGAAAAGAUAUAGAUCUAUAUGUAUAGAUCUAUAGCUACAUCUAUAUCUAUCUAUAACGUAGA…
>CD177	AGCUCAGUGCUCAGGGGAGACUCAUGGAGAAGGUGACCUUUGAGCGAGAACUGGGAGGAGGCAGAGCUUCGGGCAGGACCCAGGCCCCAGCCUCCGUCUUUGCCCCACACUAAACAUGACCCAGCAGUUGUGAUCAGGGCAUUCACCCUCUGCCUGGGGGGUAUUGUGAAGGGCAGGGAGUCCAGCUCUGGAGCCCCUGCUGCCCUGGGAGCUGCCCAGUCCCCAGCCCAGCUUUCCCUCUCACCCUCAGGACUCACAUCAACCCUGGUGGCGACCUAAAGCUGCAGCGCUGUUGGGGCUCAAAAUUCCCAGAAGACCACCAUCCACUCAGCCCCUCCUGGGGUGCUUGUGGCCUCCUAUACCCACUUCUGCUCCUCGGACCUGUGCAAUAGUGCCAGC…
>KDM8	GCCAGGAGGUCGAGACUGCAGUGAGCCAUGAUCGUACCACUGCACUCCAGCCUGGAUGACCGAGUGAGACCCUGUCUCUAAAAAAUAAAAAAGAAAGAAAAACAUACACGUGGAACCAUAAGCAUGUGUGUGGUGGGGAAGGGCAGGCUGGGCCCAGGGAGCAGCAUGUGGAAGGGCACAGAGGCCAGAGUGGGCUUGGGGCAGCAGUGGAGUGAGGCCACCAGCUGACUGUCAGGGUCUCUCUCCCCAGGUGAUGGGGAGGAAGUACAUCCGGCUGUAUUCCCCGCAGGAGUCAGGGGCUCUGUACCCUCAUGACACGCACCUUCUCCAUAACACGAGCCAGGUGGGCACUGGGGGUCUGGGGUGACGUUGCAGGUUCUCCCCACUGCCCCUGGAGAU…
>LRRC20	AGGUCACACAUGUUGAUCCUCCCAGAAAACCAGUAGAACCCAGCUGCCAGACUGGCAGACCAGCUUGUGCAAAGGCCAAGCUGGAUGUGGCCUGAGCUCUCGGCCCUGCAAGAGGAGGUGAGUGGCCUGGGGCCCUCCCUGCAGGCUUCCUGACAGCCUGGGUCCUGGGGGAGAAGGAUGCUGGAGGGGGAUGCCUGGGUGGGCCCCUGGCUGGCAGGCGGGCACUUCAUGGCACUGCGUCUUCCCCAGGCUCAGGCCCUUUUGUGAGAAGCAGACCAGCCUGGGGGCUGGCGGCAGGACACCUGUGUCUGCAUGCUGAAGAAGAUGGGUGAGGCCGUGGCCAGAGUAGCAAGGAAGGUCAACGAGACGGUGGAGAGCGGCUCUGACACUCUGGGUGAG…
>ZNF517	UGGGACCCCCUUCCUGGUAAAUCUCUCUCCCUCCCCCAAGUUCAGUUUUUCCCUCUUCCUCUCUGGGGCUUCUGCUGAGAAUGAGGCCGCUCACUCGGGGGGUGUUGGGCUGCCCUUUCUCUGCUGGGCCCUGUGGAUGCAGCAGUGGGCAGCAAGGAGAGAGGCCUCUAGCAGAUCAUGCAAAUGUUUCUCAUCUGCUGGGUUCUCACCGAGCCCUUGACUGCCUGGAUAGCAGAGUAUGUGGUUGCAGGAGGCGGUUGUGUUCGAGGAUGUGGCUGUGUACUUCACAAGGAUAGAGUGGAGUUGCCUGGCCCCCGACCAGCAGGCACUCUACAGGGACGUGAUGCUGGAGAACUAUGGGAACCUGGCCUCACUAGGUGAGGGCUUCUGCCUUUGGUC…
>TRMT2B	GAGCCUGCUGCCUCGCCGACGCUGGGAGGAGCCCCGUGUCCCGCCGCGCUUGCCAAGGGUUGGCUGCGCGUGCGGCGGGAGUAGAGGCGCCUUGCGCACCAGGAAGUGACUGUUUCCCCGCCGCAGCAAACCAGGCCAUCCGCUGGCCUUUUAGUUUGCCGCCUCAGGUUUGUAAGAGGAUUUAUUGGUUACGAAGGAAGGUAAGGUGGAUAAAUAGCCCGGAAAACCUGAUUUAACCCUUGCUUUACAGAAAACUCCCUACUAUGCCAAACUGUCCGCGGGGCGGGGAAUGGAGGAGGCAGGCGGGGCUGGAGACGGGACCCGACGGUGACUGCGCAAGGUCGUGUACGGCCCAGCGUGGGCCUGUGCCCUAACUCCUCCCACUCCCUUACUUUCUGU…
>PLXNB3	UCCCAUGUGUGUCCCAGGGCGAGGGCCUCAACCUGGGCAUCAGCAAGGAGGAGGUGCGCGUGCACAUCGGCCGCGGCGAGUGCCUGGUGAAGACGCUCACGCGCACCCACCUGUACUGCGAGCCGCCUGCGCACGCCCCGCAGCCUGCCAAUGGCUCCGGCCUGCCACAGUUCGUGGUGAGUCCGUGCCCUGGGUGGGCAGGUGGACCGGGUGCCGCCAGCAUGCACUCAGGAACCCUGCCCGCCCCCCAGGUGCAGAUGGGCAAUGUGCAGCUGGCCCUGGGCCCUGUGCAGUACGAGGCUGAACCCCCGCUGUCUGCCUUUCCCGUGGAGGCCCAGGCAGGCGUGGGCAUGGGUGCUGCAGUGCUGAUUGCCGCCGUGCUCCUCCUCACCCUCAUGU…
>DMKN	GGCGAUGUUAUCUAUGGACAUCGUAAGUGAGCAGCCACCCGACCCACAGGAGCUUGAAACGAGAUCUCAGGGCAGAUGGAACUUCCCCGAGAGAAGGACCUCUUUCUCAGGCCUCUGGGAAGUCCUCUGUCAUGCUCAUGUCUCAGUCCCCCGAUUCAGGAAUCCCUCGCCGACACCCUGCUUCCUUGCCCUCUCGUCCCCCUGCCCGCCUGCCUCCCCAUCAACUCCUCUCCGUUUUCUGUCUCCCUAGGAAAUAAGCAAAGAGGGCAAUCGCCUCCUUGGAGGCUCUGGAGACAAUUAUAGGGUGAGCCUAGGGGCAGGCAGGGUUGGCUUUAGGAGAAGGGAUGGUGAAGCAUGCUAAGAUCCUGGGAAAAGAAACAAAAAUAUCAGUUUCUUCUU…
>TTLL3	AGUAGGGGGUGGUUUGCAGUUAAUGGAAUUUUAUCAGCCUUUCCCAUUUGUGUAGUCUGGGCAGGUUAGGAUUUCCGGGGUGGCUUGAAGGUGGGGCCGGAGGCUUGGGAGGGACCUAUGGAUAUCUGCAGGGAGGGCGUGACCAAGGCUGCCUGGAUGACGGCGGGGGAUGGUGGAAUAUAUCUCCCCCUGCCCUCUCCACCUGCAUGUCCCAGGUCCAGCCCUGCCCAAGUUCUAUCAUUUCCCCACAGCGAAGGGGCAGAACUCAGGCACCUCGACACUCAGGUCCAGCGCUGUGAGGACAUCCUGCAGCAGCUGCAGGCCGUGGUACCCCAGAUAGACAUGGAAGGGGAUCGCAACAUCUGGAUCGUGAAGCCAGGAGCCAAGUCCCGCGGACGA…
>CCDC176	AUGGCGUGAACCCGGGAGGUGGAGCUUGCCGUGAGCCAAGAUCGCGCCAUCGCACUCCAGCCUGGGCGACAGAGCAAGACUCCAUCUCAAAAUAAAUAAAUAAAAUAAAUAAAUAAAUAAAUAAAAAUAGAAAAAAGGGGGGAUAUUUCUUCAAAGAAGAUAUGCAAAUGGCGUAAGGCUUCAAAUGAAACAUGACUUUGUGGGACUUCUGUUCUUUUUCCUAACUCGUUUACCUCUUUUUUGAAUACAGGAACAAAAGUAUACCAGGCAAAUUAAUGAACUAGAGGGACAGUUCCAUCAAAAAGCCAAAGAAAUUGGCAUGAUUCACACAGAGCUGAAAGCAGUAAGACAAUUCCAGAAGAGAAAAAUCCAAGUGGAGAGAGAGUUAGAUGAUGUAAG…
>XRRA1@	CUUGGCUCUUUCACUUACCAGCAAUUCCAUUCUGGCAAAUCACUUAGCUUGGCUGAGCCUUAGUCAGCCAUAGAAUGGAAGUAGUAAUCCCUAUUUUUCUGGGUUGUUAGAGAUUUAGAGGCCAUGUAUGUAAAGUACCUUAUACAGUGCCUGGCCUAACCCAGUAGGGACACAGUAAAUGGUAAUUAUUAAUAUCUUUCUCUUAAGUCCUUUACAAGCUGCAGACUCUCUCUUUCUCUUCCCCAUGUAGAGGCAUUUCACACGUUUCCAGCCCUAAAGGAACUGGAUCUCGCAUUUAAUGGCAUCAAAACUAUCUACGUGAAAUAUGGAGACUUUAAGUUAUUAGAAGUAAGUUGGAGGUAGGGAGUUUUUGGUGCCCACCAAGUUCCCCUGUAAGGA…
>WBSCR27	UCUAUCAGCGCCUCAGCCUCUGCACCCUGGGCCAGGAGCCUCUGCCCAGCCCGGAAGGUACUUUCUCUCCCACCUCCACACCCCGAGGCCCACCCUCAUGAAGCCCUUUCCCUUGCUGAUCCUCCAUCCCUCUCCCACACUAAGCUCCCAGUCCCUCACUCAACCCUGCACCCCACGAUCUGACUGCAGCCCAGAACUGGGCCAUACUUACCUUAUCCUCUAGGGGACCUGGGUCCUGCAGAUGCGGGUAGUAGCCUCGUCCCACCCCUAGGGUGGUCUGAGGCCACACCAUAGACAAAGUACCUUCCAAGCAUCACACCAUGUCCCCACCCCCCCCCACACACACACAGGGACCUUCGACGCGGUGCUGAUAGUCGGUGCCCUCAGUGACGGCCAGGU…
Non-ADAR1/2-regulated cassette exons
>MLL5	UUUAAAUAUUAAAUUUAAUAUUGUAUCCCAGUGUUUCUUUUUCCAGUUUGAUUUAGUAUUUAGCUUUGAUUGUUGCCUUUACUUGUGUUUACAUUCAUUUGUGUAAAAAGGGAAGAGUAAAUUUAUCCUUUUAAGAAUUGGCUGCUUUGUGUGAGUCACUUUGGUUUUAGGUACCAUGUCAGUUAGAAGUAAUUAUAAUUUUAUGCCAUUUAAAAAUAGCUCAAAACUCCUAUGUUCACUUGGUUUCUAGGUCUAUUCUGGAUAAGCAGGUUUUGUGAAGACAUUUAUUCUUUCUUGGACCUCAGAUUUACCAGACAUCUCAUGGUAUUUCCUUUUCUAUUAUUUCUUUAAUGGCUGCCAUUUAUUCUCAAUGUAUUUUGUACAUAUUUUACUUGUCAG…
>CNTRL	AGCACACUAAUUGGAUUAAAUACUUGGAAGUAAAGUAUUAUCUUUUAAAAAUAUCAUUGAAAUGAUGCCUUCUUGCCUCAAUUUCAAGAUCAGGAUAGUCUUUUUUUCCAAAACCAUGGUGGCUAAUUUUAAAAGUAGAAUUGUAUUUACAAUAUUUUUAGACUUUUUUCACUAUUGUUUGAGAAAUAUUCUUACCUUUUUAAAAAUAGGAAAUAUAAUGAUAAAUAAACUAUUAAAUUUUCAUUGGCAGAAGAGGUAGAAAGACUGGAAAGAGACCUAGAAAAAAAGAUGAUAGAAACUGAAGAGCUUAAGAGCAAACAAACAAGGUUCCUUGAGGAAAUUAAAAAUCAAGAUAAAUUGAAUAAAUCAUUAAAAGAGGAGGCCAUGUUACAGAAACAG…
>SCPEP1	ACCCUGUCUCUACUAAAAAUACAAAAAUGAGCUGGGCAUGGUGGCGGGUGCCUGUAGUUCCAGCUACUCGGGAGGCUGAGGCAGGAAAAUCGCUUGAACCCAGGAGGCGGAGGUUUCAGUGAGCCGAGAUCGUGCCACUGCACUCCAGCCUGGAGACAGAGAGAGAUUCUGUCUCAAAAAAAAAAAAAAAAGAUGUCCUCUUGGCCUUACUUCCAGCCCUUUGACUCACUAUCUACCAGUUUGGUUUUAGUUUGUCUUUGUCAGCGCCACGUGAGACACCUACAACGAGAUGCCUUAAGCCAGCUCAUGAAUGGCCCCAUCAGAAAGAAGCUCAAAAUUAUUCCUGAGGAUCAAUCCUGGGGAGGUACUUAUAUGACCUAAUUAAGUGCCGUUUGUACA…
>ARHGEF10L	GACUGAGGAUCAGUGUCCUUGUCUGGGAUCAUCUAAGCUUCCUAGCGGGGCUGUUGUGAGACCCAGAGAUGAAGGAAGGCCCGCUUCUGUCCACACCUGGCCUCUGAUGCCCUCAUUCCCCGCAGGAGGCUGUCUCUCCUUCUAUUCCCGAUGCCCAGCCCCAUGGCUGGCCCCCAGCGGGGUCACAGCCCCCAGAUUAGCCACUCCAUUGUAAUAACAAUCUCCCUUUCCUUCUUGUCUUUUUUCCCAGGCCUGCCAACCACAGGUACGUGGUUCAGGGGGCUCCGGGGCUCUGGGGCUCUGGGGCUCUGGGGCUCUGGUGCCAUGUGAUUCUGGAUAUGGGGCUGGGGCCUGGGCGCCUGGUGCUUCUACCCUGGCGAGGGAUCCCUGCUCUGCCUG…
>FAM185A	GAAGCUACCAGAAUACCCAAGUAUCUCUUGUUUUUCCCUUAGAGUCCAAGUGGCUUAUUUAAUCCCUUUAACAGCAGUUGACAUUUUUUUCCAGUUGAUGUCAUUAUUCGAAGCAGUGAGUUUCUAUUUCAUUCCUUAUUGUUCUUUUGUUGCUUUGUCAGUAUUAAUACAGAAAUAUUGAAAAUGUUUCACUAGUAUAAGUCACACUUACUCUCUUUUUCACUAUAUGUAUUUUUAAAUUUGUCUUUCAGGGUCAAAAAUUGCAUGUUCAAACAAAAGGAGGCAAAGUGAUCUGUCUGGGAACAGUUUAUGGAAAUAUAGAUAUUCAUGCAUCAGAUAAAAGUGUAAGAUUGAAACUUUCUUUUUUUUUUUAGUAAUUGCAACUUUGCUUCCAUUUGG…
>SYNE2	ACAAUGCUAGUUCUUCUGGAGUUCUGAAAGCAGCUCCAAAGGGCAUGAAUAAGUCAUAGGGCAAAAUCUUGAUUAUGAUUCAAAAAGAAGGCAUAGUUACUUUGUUCUUCAUGAACCAUGGAAGCACAUAGUAGAAAGCCAUACUUGUUUUGGAGGACAGUUUUUGGUUGCUGCUGUUUUCUGGCAAUGCAUGUUUACUAGAAACAGAGCUGCAAAGUUACUAAUGAACAUUUAUCCAUUUCACUUUCAGUUCACUUCUUCAACUGAGAUGGACAUGAUAUAAUCUCCAUUGAGUCAAAGAAUGGCAUCUAGUCCUGAGCUUCCCACCGAAGAUGAACAGGGUUCCUGGGGCAUCGACGAUCUCCAUAUUUCAUUGCAAGGUAAUUAAGAUUGGGUGGG…
>AGAP3	CCCCCGCCCCGCUCCCGGACCACAGUGAGGGGACAGAGCUGUGGACCGUGAAGAUCUGGGGACAGGCUGCUUCCUAAGGCACACAGGGUCCCUGCGCAGCCUCUGGCUCUCCCAGAAGCUGGCCCGCCACCUGAUGAACCCAGUGCCCUGCUGAAUGUCUCAGGCUCUGCUCUGCAGCUCUAUUUUUAGGAUAGUAUCUUUGAGAAUCCUCCCCUGCCCGGCCUCCCUUCCCAGUCUGACCCUUCCCGCCCCCAGGUGCCCCCCACUCGGCCAGCAGCGCAUCCCUGCACUCUGAGCGCCCCCUCAGCAGCUCGGCCUGGGCUGGCCCGCGCCCUGAGGGGCUGCACCAGCGCUCCUGCUCCGUUUCCAGCGCCGACCAGUGGAGUGAGGCCACCACUU…
>SLC35A3	UGGUCAAAGUCCAUUAUAACACACUGCAGAUUGUCCUGGUAGUUACUUUAAUUAAAUGCCUUUUGAAAUAAGAGGGCUAUUGAACAAAACCUGUAAGUCUAUUCGUUGUUAAGAGAUGUUUAAAAUAAAUCCCUUACUAUAAUGGGAUUGAAUUUAUGGGACAAAAGCUUAAAGCUUUAUUAAAUACUGAAAGUGUUUUGAAAUGCAGUUUUACAUGUGUGUUUUAAAAAAUAUUUUUUUAAAACUUCAGGCACUUGGAGGCCUUGUAAUAGCUGCUGUUAUUAAGUAUGCAGAUAAUAUUUUAAAAGGAUUUGCAACCUCUUUAUCGAUAAUAUUAUCAACAUUGAUCUCCUAUUUUUGGCUUCAAGAUUUUGUGCCAACCAGGUAAAAUGUUCUUUU…
>TRPM4	CUCUGUCCCUCUCUCUCUGGGUCUCUGUCCCCAUCUCUCUGGGUCUCUGUCCCUCUCUCUCUGGGUCUCUGUCCCUCUCUCUCUGGGUCUCUGUCCCCAUCUCUCUGGGUCUCUGUCCCUCUCUCUCUGGGUCUCUGUCCCCGUCUCUCUGGGUCUCUGUCCCCGUCUCUCUGGGUCUCUGUCCCCGUCUCUCUGGGUCUCUGUCCCCCUCCCUGUGUGCCCCGCUCCCAUGUGUCCACAGUUCCUCCGGCUCUCUGACCGAACGGAUCCAGCUGCAGUUUAUAGUCUGGUCACACGCACAUGGGGCUUCCGUGCCCCGAACCUGGUGGUGUCAGUGCUGGGGGGAUCGGGGGGCCCCGUCCUCCAGACCUGGCUGCAGGACCUGCUGCGUCGUGGGCU…
>TTC39C	CCCAUGAAUUCAGCUUGUAUCACUUAGAAUAUUUUUGUCUUUGAGUUACAGUGCUCAAACAAACAAAACAAAGUCAGACUAAUGGGAAUUUGGAGCUGCCAGGCUCAUAGGAUAAAUUUGGGCUUGGCUUUGAGUGCCAGGUUUCACAAUUCGUAUGUGAAAUUAUCUUGUACAAUAACCUGAUACUGUUUGGGGGAACUGUCGUUGUUAUGUGUGAUUUAUCAGUGUGGACAUUCUUUCUGCCAAACAGGUUGAUGUCCGAAAAUCCGCCCCCUCUAUGGUUGAUCGGCUUCAGAGGCAGAUAAUCAUAGCUGACUGCCAGGUUUACCUGGCUGUGCUUUCAUUUGUAAAACAAGAAUUGUCAGGUAUGCUGAAGCAUUAUUUUUAAUGGUUUUCAGU…
>GREB1L	UAAAGAGAUCAGGAAUACAGAAAAACAGAAGCCUGAUUUUUUUUACAAAGAUUGAGGCAGAAAGAAAAAUAAUUUCCAACAGGGAAUGAUUAGUAGGGACUCUAUACUUGUGACCACUCCAAGAAAAAGAGGUUAUUUUCUAGUUGGAGUAUGUAUGAUGGGCUGAGAAGGACUGCAGGAAAGCAUAUGGGUGUGUGUGUCUCUCCUCCCUGUGAUUCUUUAAAUUCCAGCUGUAAUUCUCUUCUAUAUAGGUCCUGAUCAGGUACCUCUCAGGGAAGAAUUUGAGCAAAUUAUGCUGAAAGCUAUGCAAGAAUUUACUCUGAGAGAAAGAGCCCUGCAGAUAGGUGCUCAGUGUGUCCCUGUGUCACCAGGACAACUCCCCUGGCUUGCUAGAUUAAU…
>BIRC6	CUGCUUCCUUUUCACCACUACCUUGAAAGAGUCCUAGUUCCCAAAUGCACAGGAAAUUUUGUGUUAAACAUUUAAAGUGUAUAUAGCAAAGCAAUGAUCCAUUUAUAUCGAGUCCAGUUUUGAUUUAAUUUCAUCUUUAAGUAUGAUCAAUUUAAUCAUGUUUAUCUUCAUAAUAUAUGUCCAUGUGGUAUUCUGCCACAAUUUAGGUAGGCAGGAUUAGUCUAUAUAUGUUGCUUUUACUUCUUUUGCAGAAAGCAAAGCUGGAAGCCAAGUUACAUCAGACAACAGCUGCAGCAGCUGCAGCAGCAUCAGCAGUAGGUCCUGUUCACAACUCUGUGCCUUCCAACCCAGUGGCUGCCCCUGGAUUCUUCAUUCAUCCAUCUGAUGUUAUUCCACCCA…
>MLLT10	AAGUAAUAGCUUGCAAUUCCACAGUAAACAUUUAAUACCAUCUAUAAAAUGACACAUGUUUUUAAAGGUAAUUUUGGGGAUAAAUUUGACAAGUCUUAAUAUACGAAUGUCCUAAGUGUUGUAGUUAAUUUUUUUAAACUCUUCUCUUUAAUGAUUAUAUCAUGUCUGCUGCUUAUGGGAACUUUAGCAUCCAAUUUUUCUGUCCCCCCCACCCCCCAACUUUUUUUUUUUUUUUUUUUUUUAAACUACAGGCAGUUUUUCAGGAACUCCAGGCAGUGUAAAGUCAUCUUCUGGAAGUUCAGUGCAGUCUCCCCAGGAUUUCCUGAGCUUUACAGACUCAGAUCUGCGUAAUGACAGUUACUCUCACUCCCAACAGUCAUCAGCAACCAAAGAUGUACA…
>EML6	AUCCUUUCUUGCUACGUUCAUGAAUGCCUGGGUUGGGGGAUCUGUUACCAGCACCUGCUGCUCUGGAAACUUGCCAGACACACUUUCCCCGCUGCCACCUGGGGAAUAGUGUCUGAAGGGGAGAGAGUGCUGUAAAGAAGAACUGAGGCAUGGCUUACGCCUGCUGGGGUGGAGACCUCCUGGGCUGCGGCUCCCCCGGCCUGGCCCAUGAAGCAAUGAGGAGCCUCACUGGACUCUGUCACCCACACAGGUGCCAAGGUUGCCAGCCGAGGGGGUCACCUGGAGCGCAUAUUUGUGGUGGAAUUUCGCCCCGACUCAGACACGCAGUUUGUAUCUGUCGGGGUCAAACAUAUGAAGUUCUGGACCCUGGCAGGCAGCGCCUUGCUUUACAAGAAAGGG…
>FAM86JP	GACCCAGGUGGCCGCUAAGUAGCCAGGACUAAUGUGGCCAAGAGUCAGUCUUCUAGCCUUCUUCCUGUGACUCAUCCAGGUGCACCCUGUGACAUCUGAAGGUCAGGCUUUCAGCUGCUGUGGCUUCCACUUCCAACUGGCUCCACGUCCCCAGGGAGAGAUCACACAGCGCUUUGCCAACACAUUCUAUUGCGUGUUUAAUGUUCCUGUGAAUGCGCCCUUGAGAUUUCUCUCUCUCCCGUCCACACAGAGCUUAGAAGCAAAAUUAACAGACUCAUCAGAUUCUGAGCUUCUGCGGGAUAUUUUGCAGAAGGUAAGAAUCCCAGAGUCCCUGGGACUCAUGACCCUGUCUCCUGAAUCUCUCCGGAAGACCUGAGAGAAGAACCACAGGUGUGCUUG…
>NAV2	UCUGUAGCCACCCCUGCUAUGGAAGCACUUAGUUUGGGGAAGGUAUCUGUCAGCCUCUUCACCCAGCUUCCAAUCCCAGACAGCAAUGAUUGAUGUGGAGAUGAGUCACAUCUGAGUCAAGAGAGCUUUGUCCGGGGCUUCAUGGCACAGAUUGGAUCUUUUCGGGGAUGGUGUUUGUCUGUCUGUGUCAUCAGCCUGAGCUGGAACAGCCUGAGGUUUUGGUGCUCAGGAUGUGUGUUUGUCUUGGCAGCUGGGACGACAGCAGCUCCGUCAGCAGCGGCAUCAGCGACACCAUAGACAACCUCAGCACUGAUGACAUCAACACCAGCUCCUCCAUCAGCUCUUAUGCCAACACACCUGCCUCCUCUCGAAAAAACCUGGAUGUGCAGGUGAGGAACA…
>POLB	CGACAGUCCAGUGGGUAGGGUAGGUUCCUUGCAGCGGGUCGUCUUCCGUGGGGAUCUCCCUCCGGCGCCCCUGGCUGGUUGUCAGUCCUGCCGGCUACACCUGGGCCAUCGCUUGGGCUGCUUUUGGUCUGGCCCUUGGAGGAAACGGGUGGUCACUGUCUCUUAGAGGCUGCCAUAUCCCCUUCCAGAAAACAGUUCUCGUUUGUUUACUCGUGGUUCUUGUUCACCCGAGCCUUCUGUUGCCUUUCAGAACUCGCAAACUUUGAGAAGAACGUGAGCCAAGCUAUCCACAAGUACAAUGCUUACAGGUGGGACAGUGCAGCAUUCUCGGGUAGCAUACGUUCUGGGAUACCCUGUUUAGUGUGGCAAUUAACAGGACUGAGGGCCCAGUGGAUAUUU…
>SKA1	GUGGAAGAAUUUGCCAGAAACAAAAGACGCAGGAGAGACAUUGUCCUUGCCUCUCGCCUCCUUCUGUUCCAUACUACUUAGAAAUGAGGUUUCAGGAUUGUCCAUGGAGUCAUUUUCUAGGGGCUAAAGCAGUAGACCUUUUUCCACCCCUCUCUAAGGUACAGCUAUCUAUUCUAAGAGUUCGCAUGAGUACUUAUAGCUACUGCUUUUCUAUACACUUUGUUUUCUAUUUUAUUUUUGUUUAUAACAGGCCAGGAACCUACCUUGAAAACUGUAUUAAAUAAAAUAGGAGAUGAGAUCAUUGUAAUAAAUGAACUUCUAAAUAAAUUGGAAUUGGAAAUUCAGUAUCAAGAACAAACCAACAAUUCACUCAAGGUAAUGUUUCUCUAAUGAGGAAGC…
>MDFIC	UAUUUCUAUGGUCUACUUUUUAUAUCCUUGUACAAACCCACUUUUGAUGACCCCGUUCCCAUUUUCCAUUUUAGUAAAUUAUACUUUCUCUAUGUCUAUGUUAGUAUUUUUCUUUCUUUUCUUUGUUGCCUCUUCAGUGUUAGUAUUAUGGGUAAAACCCCAAAUCUCUGUUACUGAAUGUAUUUUCAUUAUUUUAAAAUAUUAAUUUCUUUUUCUUUAACUGGCUGACUUUUUCCUGUUUUUAAUUUAGCCCAACCUCAGCGCUUGCCUCAGCUUCAGACUUCAGCCCAGGUGCCAAGUGGUGAGGAAAUAGGCAAGAUAAAGAACGGCCACACAGGUCUGAGCAAUGGAAAUGGAAUUCACCACGGGGCCAAACACGGAUCCGCAGAUAAUCGCAAA…
>PDLIM2	CCUCCCUCCCUCUCUGGACCCUGGCAGUCUCUGCGCCCUGGCUCCGAGGGAAGGGGCAGGGGGCCCGCUGGUCGGCGAGGGCUGGGAGCCCCCGACACCUUGGCUCCAAGGGAAGGGGCAGGGGUCCGCUGGUCGGCGAGGGCCGGGGGCCCCCUGGUGUCGGGCCUGGGAACAGCCGGGCUAGGCCCUCCUGGGUGUGUUGGCCCAAGGCUCUGGCCCUGACUCCUCCCCGGCUGCCUCCUCCCAACAGGCCGGCCUCGGCCGCGCUGGCGACUCGGCGGUGCUGGUGCUGCCGCCUUCCCCGGGCCCUCGUUCCUCCAGGCCCAGGUACCAGCAGGCCCCGGAGGGUCGGGUUGGGGUCUUGGAAGGCUGGGAGGGGCAGGAGGGAGACGGGCUUCC…
>CCDC126	GAAGAUCCUACAAGAUGCUCAAGUGGCCUUCUUCAGAUGUUACAAGUAGGCUCCUGUAAACAUUCGGGAUACCAAAAGAUUAAAGAGAAGCCUCAAUUUUGCCUCUUCGUUGAAAUUGAUAGGGAUAAAGCCUCAGAUCUCACUGGUAAGAGGGAACGUGAAGUAAUUGCAAAAUUACUUGAUCUAUUUGCAUAUGACUUAAGUAUUCUUAGACUUUUAAGUAUAUACCUAAUAGGCUUUUUAUUCCUAGAAAGAGAUUAAAAGAAAGCUCUCUGAAAUGCAGGAUCUUGAAGAAACAAUGGCAAAACUUCAGCUGGUAAGUUGAUGUCAUGUUGAAUUGCCAGCAUUUUCAGUAAGAAAAUUUUUAUGGGAGACUGAGGUGGGUUUAUCACCUGAGGU…
>NBEA	UAGUGAACCUUCUAGUUCUGAGUUUCUUGUGUAUUUGUAUGUCUCUGUGUAUGUUGCUAGAAUUACUCUACUUAACAAAUGUAUUAUUUUCUUUCUCUUAAUACAUAAACUCUUUUCUUCAGAGAUGCAUUCGUUAUUGCUAGUAUUGUUUGCAUGUUGCAGUAAUACAGAAUUGUCAUGGAUCUUCAGUGGACCAUGUGGCAGGUUGUUACAUGCUGGCUCAAAUUUGAUUCCAUGAUUUUCUCCACAGUUGUGGUCAUACCAUCUAUCCCUCAUCCAAGUUUGAACCAUGGAUUCCUUGCCAAGUUAAUUCCUGAGCAGAGCUUUGGCCACUCAUUUUACAAAGGUAAUACUGACCUCAUCUCCUGACCUGUUUGGGUAUUCUUAUUUCAUGAAUUG…
>SP100	UAUCUUGUGUUAGUGUCUAGCACAUAAUAAGCACUUAAGUCUUAGCCCUCAUUAUUAUUAUUCUUACAGUAUUCUUUGGGAUAUAAAUGAAACUGUCGUAAAUUCUUUUUAAAAUUAAUGUUGGGGGGAGGCAAAUGAAUUUGGAUUAAUGUCACGGGAAAGGAAAGAAAAUCUAGGAUGAACCCAGGUUAACCAUCAAAGGCUUGGUAAUUGCAAGGCUAUGUGUUACAUAUUUUUCUUUGUGUGUUAGGCUCUGGAAAAGUUAUAGCUAAAUAAAAUUUUUGAAAGCACUAUUAUAUAUAAUGUGAGUUUUUUACACCAUCCAUAUUUAUAUUUUCCUAUUUUCUCAGGGAGAAAGAAAGACAGACCUAGAAAACAUUUAACUCUGAAUAACAAAGU…
>TRPM2	CUCCCAGCUGGCCCCAAACCCAGGGCCUCCUAGGGGCUCCCUUGAGAAUCCCAGUCAGAGCCCAGCCCGGGGAGGUCCAGGUGAGCAGGAGGGGCCCGUGGGGGCCUGAAGGGGCCCAGCUCCUACUGUUGUGUACACCCAGCCUGCAGCUACUCGGCUGGGCCCUUGGUGGGGGGGUGAUCCCUCUGCCUGUCUGCUCUGUCCCACCUGCAACACGGGCACACAGACACGCCUUCUCCUCUGCUCCCAGCACCCUGGAGCCACUGUCCACGAUCCAGUACAACGUGGUGGAUGGCCUGAGGGACCGCCGGAGCUUCCACGGGCCGUACACAGUGCAGGCCGGGUUGCCCCUGUGAGUGUGCCCCCUGCGGGCCCCGCCCCGUCAGCCUUUGGGGUUUG…
>GUF1	UGCAAAGGUUGGCAGAAUCAUGAAAAAGGCAUUAGGUUUAUAAGUAGAGAGGUCUAAUGGAUUGUAAGACCUGGUGUGUUCAUUUGCUGACAAGCUUCAGAGUUUGAUAAUUGAUAUGUAGCACUUAUUUUCAAAGUGUAUGGAAAGUUUGGAAAGUGUAUGAUAGUUUCCUGGGAAGGUAGAACUAAUUGUGAGUUAUGUGCUUGAAACAUUAAAGCAGUAAAUAUUUGCAUAUAAUAAUUUUAUUUAGAUAUGCAGGACAGGUGGGCUAUCUGAUUGCUGGGAUGAAAGAUGUCACUGAAGCGCAAAUAGGAGAUACAUUAUGUUUACAUAAGCAACCAGUGGAGCCCUUGCCUGGGUUUAAAUCAGCGAAACCAAUGGUAUUUGCAGGUGAGGAGU…
>CCDC66	GGUACCUUCUCCUUCGCAUUUUUUUUUCUGUUUAUAGUUUUACCUUGGAAAGAUAAAAAACAAAAAUAAAAUAGAAGUAAAUCCUUGAACUGGAUUAGAAAAAAAUACUCAGUCAAGAUCUAAAGUUUAUGCUUUCGAGGAUAAUGUUGCUAGCUUAAAAUCUUAUAACAAUAUUAAUUACAGUUUUCUUGCAUUACCACCUUAGUAUGCUUUUGGUGGAUAGUUUAGUAAUUUCUUUUUUCUUUUGUAGAACAUAAAUCAAAAAUUUCUGUGAAGGUAAGCCGUAUAACUUUGACCUGACCUGUUUUCAAAUGUAAAAUGCAGUUUUAUUUAUAGUGGUUAGAAAAUAAUUCCUGGGAAAUGUCAAGUGUUCUAAGGGGUUUGGAAUUAUAGUGAGGA…
>NTN3	GGUGGGCGGGCGCUGCAAGUGCAAUGGACAUGCCUCACGGUGCCUGCUGGACACACAGGGCCACCUGAUCUGCGACUGUCGGCAUGGCACCGAGGGCCCUGACUGCGGCCGCUGCAAGCCCUUCUACUGCGACAGGCCAUGGCAGCGGGCCACUGCCCGGGAAUCCCACGCCUGCCUCGGUGAGGCCUUGGAGGGUGGCCUGGGGACCUUGGACACAACCAGCCUGCCCCUGACCCAUCCCUCCCUGCAGCUUGCUCCUGCAACGGCCAUGCCCGCCGCUGCCGCUUCAACAUGGAGCUGUACCGACUGUCCGGCCGCCGCAGCGGGGGUGUCUGUCUCAACUGCCGGCACAACACCGCCGGCCGCCACUGCCACUACUGCCGGGAGGGCUUCUAUCGA…
>GTSE1	CCAGGAGUUCGAGACCAGCCUGGUCAACAUAGCGAGACUUCGUCACUAGAAAAAAUUUAAAAAAUUUUUUAAAAAGGAAAAAAUAUAACUUAGAGCCCCCUAUGAAAAACUAAAUUAGCAUCAUGACAGGAUACACUUUGGGGAGUGAAAUUUCACAGUACCUUUAUUUAAUUCCAAGCCAUAGAGCCUGGUAAUAUUUUUCUCUUUAUCAGCUGUGGCACUAAAAUAACAGUGGAUUUUUUCCCUCUAGACAUUCUUCUUUUGGCCGAUGAAAAAUUUGACUUCGAUCUUUCAUUGUCUUCUUCGAGGUAAACAAAUGAGUUUUCUUCCCUUGCCUUGGGCAUAACCACAUUCAGUAAAGUCUUUCCUUUAAAUGCCAGUGUUAUGAGUUAUUAAUCA…
>WDR53	UAAUUAAAAUAAUAGGGUUCACAGACUCCCUUGGUCAACUCCAAUGUCUUGGAACCUUUAUGUAGUAAGAAAUCUUUUCUGAAGCUUCUUGCUAUGUAUAAUCCAUUUCUUAGUCUCUAGUAAAAGCAAAGGAACGGUGGCUACCUUCCCUACCCUCUGAUUCAUGGUGUUUGAUUAUUAUUUGCCUGUCCCUUCUCCUCAUGUCUUUUUCACCAAGUCCAGUAACCCUAAUUCUUUUCAUUCUUACCAGUGCCAGCGCCACAGCCCUUCAAUCAUUUUGGUUGCUAUCCAGCUUCUCCACAUCAAGUCCAACUUCAGAAACCCGAAGCCUGUAGAGAAAAGUUGACCUGUGCUGACUCUGGUGAUGGUGACUGUCUCUCACUAAUUUCUUUGAAGUCU…
>ATXN2	AUGAUUUUAUUCCUUUUACUUUUAAGCAAGUCAGCAUGACAACUUGACACCUAAGUACAGAAGAACAGUGUCUUCCGGUUUAGUCCUUUCUUUUAAAAUUCUGUAGCAGUGUUUAAAGUGCUUGUCAUCUCUUAUGAAAAUGAAUUAUGCAUGAAUACAAAAAGAAAUUACUAAUAUGUCAACCUUUCCAGAAAAUUUGGAAAAUGCACACCUCAAAAGGCUAAUUUACCUUUCUAUUUCCCAAAUUCAGCAUGUCCCAAAUUACCAUACAACAAGGAGACAAGCCCUUCUUUCUACUUUGCCAGUGAGUUGGGUUUUUUAUACUAAUUUUUAAUUGUACAGUAAAACACUUUUUAAAGGAUACAUGUUAAGGGAGUAGACUUGUUGAACAAUAUUUUC…
>COL4A6	UAAGGGAGCUAGAACUUUCCAAUAAAAUGCAGCUCCAGCUGGAAAAGGGGAGUCUCUGAGCCCUUGUCAGUUAGUCUGCUUUCUGGGAAGGAAGGAUUAGGGAAGAAGAGCCCUCUGCUGGCGUUCUCUGGUCUGGCUCCUACCUAACUGCUUCCAUUUUCUCUGUGUGAGCUUCCAUUUUCUCUGAAAGAGCCUGGCCAUCUUCUGGGCACACAGAGCCUAUCCAGCCCCUUUUAUUUAUUCUUUACAGGUUUCCCAGGUCUCCAGGGCCCUGCUGGUCUCCCCGGUGCCCCAGGCAUCUCCUUGCCCUCACUCAUAGCAGGACAGCCUGGUGACCCCGGGCGACCAGGCCUAGAUGGAGAACGAGGUAAAGACAGGAAGCCCAAAAGAGGGCUAGCC…
>ERVK13-1	AAGGGGCAUUUGGGUGCUUUUGCUGCCCGUGGCUGUGCUCAGCGUUGUGGGAAGCCCCUGGGAGGCCGAAUGUGCAGGAUCACCGAGGGGAAAGUGAGCUUGACAGGUAGGAGGGAUUUUAGGGGAAGGAUCAAAACAAACCACUUGUUGGGUGAAAUGUUUUGCUAAAUGUAUCGCUGGUGUUUAUUUUCUCUCUGUCGCUAAAAGUAUCCCUCGUGUUUUUAUGUUUUCCAUAUGCUAAGUUCUACAGUCUGGGGACGACGGUUUAAAAAUUUAUGCCUUGCAUGCGAUGUGCAGUGGGUGAUGGAAGAACGUCUACAUGGCUUUAAAAUUGGAUUUAAAAGGCAAAUAUUUUAAAUGAAGGAAAACCCAAGAAGUUUACUUGAUUCCUUAUCUUCC…
>IQCB1	UGUAGCCCUUACACUACUUAUGUUGUUUUAUUUUAUCUGGAUAACAACCAUUUCUAGUAGAUAUUACUAUCCUGUAACCACAAGUUUUACAAAUUAAGAAACUAAAGGCAACAAAAUCAUGUCCCUCAUAAAUAGCUAAGUUAGAUCCAGAAACUGUAUCCUCUAACUCCCCAGAGAGAAGUCUCCUUAAAAAAAAAAAAAAGGAAAAAAACUAUAGAAAAGUAAACUGGGCUUAUCUUUUAUGUUAAGGCUGAAGAAAAAGAUGAAUUACUACACUUUUUCCAAAUUGUGACUGAUUCUCUCUUCUGGCUUUUGGGAGGCCAUGUUGAACUUAUUCAGAAUGGUAAGAGAAAAGAUUUUAAUGUAACUAAUAGCUAUUGUAGAGUCAACUGCUAACAG…
>CYB5RL	GGAGCCCGCAUUUUACCCUGGAGCUGAGGGGAGCCAUGGAAGGCUUAAGAGCAGGAUAGGCUCAAAGGAAAGCGCUCUGGCAUUCUUAGAUCCAAUUUUGAAAGGGAAGUAAGGUGAGGCUAGUGUCCAGUUUACAGGAAACUUCCCGAGCCAAGACAGCCUCUCCUUGGGGACAGUGGGAAGGAUGCUAUGGAUGCCUGUGUGUCUGUGGAGCCCCGGCCUCUAGCUGUUGGAUCUCUUCCUGUUGCAGAGCUGCCCCUCCAAGCUGAACCCAGAGACCUUCGUGGCCUUCUGCAUCAUUGCCAUGGACAGGCUCACUAAGGACACCUACCGUGUCCGGUUUGCUCUACCCGGGAACAGCCAGCUUGGCCUGCGGCCCGGCCAGCACCUCAUCCUACG…
>PIEZO2	UAACAUUUAUAGACUUGCUUAUCUGCUGUAUAACUAAACAUUAACAUCAAGAGCUGUGAAAUAGUUGUCAUAAACAGCAGCAUCCAGCUCAUUUAUUUGUCCUUUUAUAUUUUGCAUGGCAAUAUUAAUAUACUAGCAAUCAGCAAGUUAAAGAGAAUGGGCUUGUGCACAGUAAAACUUUAUAGAUACAUAAACAGUAAAAUGCUUUCAGCUUCCUUACUAACAUGCUUUCCCGCAUUGCUUUUUGCAGCUUUUAUCCAUGACCCAGGAUGACUACAAACCAUCUGAUGUUAGUAUACCCUUAGAAUUAUCAUUUAUGCAUGUGUAAGUGAUGUAAAGGCAACAAAUGGAAGUAGCUCCUUUGAGUCUAUUUUAAUGAUCUAUUAAAAUUUCCAUAAG…
>KCNN4	CCUUCGGUGAUCCACCUGCCUCAGCCUCCCAGAGUGUUGGGAUUACAGGUGUGAGCCACCGCACUGGGCCCAGAUGAUGGUUUUGAGACUUCUCCAGAACCGACACAUCAAGAGGGACUGAUUUGCAGGGGAAGGAGGCUAGGAAAAUUGGGAAUCAAAAAAAAAAAAUGGUGGUUUUGAAGGAAAGGUGGAGGGCCAGGCGGAGGGAGACCUGGGAUCUCACACCGCUUUUUCCGUCCCCCCUGACAGUGGGCGCUCUACCUGUUCCUGGUUAAAUGCACGAUCAGCAUUUCCACCUUCUUACUCCUCUGCCUCAUCGUGGCCUUUCAUGCCAAAGAGGUCCAGGUAGGGCAGGCCCCGCCCCUAAGCCUUGCUCCCUCCAACCCCCUCAGCGCCCUG…
>C11ORF95	GGUGCUGGAGAGGUGUGGCUGACGGUGAAGGCCAGGGACAGGGCUAGAUUCCAGUCUGGGGGAGGUGUGGGUGGUGCUUGAAAUGCUAGCAGAGGAGGGUUUAGGGAGUUAGGAUUUCAGGAGAGAGGAAGAGAAGGGCAAAGGUUAGGCCUGGGGCCCAAGUGAGUGAGAGGCUUGUGGGAGACCUGGCUGUAGUGGGUAUGCUCCCGUGGGGCCAGCGUCUCAGUUCCUUCCCUCCAACCCUUUCAGGCAAAGCCCCAGCUGGUGGGGGCUGCCGGCGCCAGCGGCGAGGGGGCCCAGUGGCACCCCGGGCUCGGCGUCUGCGCCUCUCAGCCUCCCGGAGGGCCGGGGGCAGCAGGGGGCUGGGGGCCCGGCGCCUGGAGAGGAGGCUGAAGGAGU…
>FBN2	GAAAAAUCUUUAAUUCUUGAUUAAAGCAAAUUCCCAUGGUACUCUCUAAAAGGUGAUAUUUUUGUAAAUCCUCAAACUGGCCUCUGAGUGUAUUUGAAGAGAGGAAUUUUCAUUCAUUUAUAAAUACUUCGCUAUUUAGACUAUUACCACUGACUGGCCUUCUCUCAAACUUUAGAGGACUAAAUGUACUUUAAACAAACAUUUCUACAAAUGGAGUGAAGUCUAUAAUGGUUUCUUUUGCUGCUCACAGAUGUUGAUGAAUGCACAUCAAAUCCCUGCACUAAUGGAGAUUGUGUUAACACACCUGGUUCCUAUUAUUGUAAAUGUCAUGCUGGAUUCCAGAGGACUCCUACCAAGCAAGCAUGCAUUGGUAAGGCAGUUUGCUUUCACAUAUGAAAA…
>ZMYM5	CAGGCCUCGGAUCCCCGAGCCCACUGCAUCCCCAGUACUGCAGUUGGACGAAGCACUUUUAGCUUUGUCUCGUCGUUGCGGUUCCUAUAGUUCUUUUUUUUCAACUUAGUUUCUCGGUAACAUUAGGGUGGGGGAGGGUAGCAGAGCCCAGGAACUCCUUGGCCUCUUACCCCUUUGCCACCUCACGGUGUUGAGUUGGUUGUGCAUCCAGAUUGGUUGUACCGAAAUUGGUUUUCAAUUCUCAUUCUAGGACCAGGAAUCACCUUCAAGCCUAUGUCGUGAGGCUUUGGCAGAAAUUAAGAAGGAAAUAUCUCCAUUGUGAGUUGUUUUUUUUUUUUUACCCCGCUUUGCUGUCUAAUAUAAUUAGUGCAGUAGUAGGGUGUUCUUCCUGAGGGAUUU…
>GABBR1	ACCUAUGGAUAGACCAUUCACUCCAUCUUCUCAUCUCAUUUCUGGUUGCUUCCUAACGGCCCCAGUGGCACUGAGCAUUCUGCCUGCAGUAACCUCUGUCCAGUGCAGUUAGGGCCUCAUGUCCCCAGCCAAUGACUGAAUGUCCAUCAGCAAUCUAGUUCUUUGCCCUUUUCUCCUAUCCCGUCUUCAUUCCUUUGUCCUCCUUCCCUUCUCUUUUCCCUUCCCCUCUUCCUCCCCUGUGCCAUGCAGGAGGGUCCCCCCCAGCUGACCAGACCCUGGUCAUCAAGACAUUCCGCUUCCUGUCACAGAAACUCUUUAUCUCCGUCUCAGUUCUCUCCAGCCUGGGCAUUGUCCUAGCUGUUGUCUGUCUGUCCUUUAACAUCUACAACUCACAUGUCC…
>IQSEC1	GUUUAAAAAAGAAUUUUUUUUUUGCUUUUCGAAAACUUUAUUUUUAAAAUUCAUUCUUGCACUGCUGCUGGCUUCCCCACUGAGCCCCUCCUCCGACCCCUCACACCUGGCUCCUGCGGGCAGGUGGGCCCGGCACCUGUGCCUGCUCCCAGCAGGGGUGCAGGCUCCGUGGCAGCAGCGUGGCACCAGGCAGGCAGCACCCCCAGCCUCAUGUCCGCGUCUAACUUCUGGUAUUGCAUGUUCUGGGCAGGGAAGCGAGGGCGUCGCAGCAGUGCGGGAUCGCUAGAGAGCAAUGUGGAAGUAAGUAGGAAGCGCCUCUGUCCAGCUGGCUGUCCUGUGUCGCCUUCCCCAGUCCUCAGUUCAUAUCUGUUGUCCUGGUUUUUUUUUUUUUUUUUUUUU…
>RGS19	AGUGGGGGCCUCAUCUGGGGCCCAGCCUGGGAGGAGGGGCCAGAAGCUGCUGCAGCUCCCUCCUCAAUGAUCCUGGACCCCCUCCCAGCCCUGCUGUAAGCUUGGGGUCGGGGUAGAAGCCCUAGGCAGAGCUGGGUCCAGAGGCAGGAGCAGGCCCCGCUAGGGAGACACCCUCUCAGGACCCCUCCUAAGGGGUAGGCAGGGGCUGGGGUUUCAGGUUCUCAGUCAGAACCUUGGCCCCUCUCCCCAGACCCCCAGGCUGUGGUGAGGGUCUGAGAGCUGGUACCACGGAGCCUGGGCAACCUCCUCCGCCCACCCAUGCCCACCCCGCAUGAGGCUGAGAAGCAGGUAUGCCACCUCCCCCUCUGCCUCUGCUCCCCUGGGGGAGAUGGGGUGGGG…
>STYXL1	GAAGGUCUUUGCCUGGUGAUGCUGGUUGCCCAGGCAUGAUUCUCUGGAACUUCCAGCCAGGUCUGAGGGAUGCCCACUUGCUAGACAAUGAAAUGGGCUCCCAGAGAAAUCAUGGGACUUGCCGAGGUCACGUGGGCUGGUUUUGAACUCAUGCUUGGACCACGGGCCCAUGGAGGCCAGUGUCUGACAGCAACCCAGGCCCACAGGGAGGAGGGCCAGGCAUGACCCAACCCCCCACUUCUUUUUGCAGAAAUUCACCAUCACCUUGGCUCUGUCAUUCUGAUCUUUUCCACCCAAGGUAUCAGCCGCAGUUGUGCCGCCAUCAUAGCCUACCUCAUGCAUAGUAACGAGCAGACCUUGCAGGUAUGCGUUCCCCGGGCCAGGCUCGCACCACGGCCA…
>MMP28	CUCCACAGUCCAAGCCACUGUACUGGGGACUGUCCAGGGUAAGGGGAGUCCUCUCAGUCUGAGGGCUGCCCUCAGCCAGGCAGUAUCGCCCCAGUCAAAGGGGGAGCUGCCCAGGGCAAAAACUGUGUCUUCCCCGUCAGACGAGGGGCUGCUGGGGGAGGGCCUACCCCUCGCCAUCCUACUGGGUCUGUGGGGACCAGACUCGGGCUCUGCAGCAGGUGUGACUGACGUGGGCUUUCUGGGUGGCAGGUAACAAAUGGUACAAGCAGCACCUCUCCUACCGCCUGGUGAACUGGCCUGAGCAUCUCCGGAGCCGGCAGUUCGGGGCGCCGUGCGCGCCGCCUUCCAGUUGUGGAGCAACGUCUCAGCGCUGGAGUUCUGGGAGGCCCCAGCCACAGG…
>DCAF16	UCUGCGAUAAUUUUUGUUACCUGGGAGAUCUUAUCUGCAUACCAAGACAACUUUUAUUCACCGUAUAUUUCCUCCCCUCACCUUUCCACAACUUUGUGGCCACCAUCCCCCAGAAAGCCGCAAGCCCCCAUUUCUUGAGUAGCGUAGGAUGCUGUAUAAUAUUCAAUCAUCUGACCAUGGUGGGACUCCUCUGCGUAUGUAAUUAAGUACGGGUUUUUUUUCUUGUUAAUGUCUAUGUCAGGUUAAUUUGUAACCCAGCCAAAGAACCUAGGAGGAUGGAGGGAAGCCGUUUUUCCCUCUCCUACACCUCAGUAACCUACUGCCAGCUGAAGAAAUAGAACAUUACUAAAGCCACCUGUACAUCUUUCUCCUUUUGAAUUACCUGCCCUCCGAAGAAGU…
>MUC16	GACUGGCCAUUGACGUCUUGGCUAUGUUGUCUGUAUGUGAUGACUGAUGUCUGAACUUCAUAGUUUCUUCAUCUUGGACUGAGUUCAUCCUCAGUACCUUCUUCCCUGAUCUGAGGGUACUGAUAGAGAAUCUUCAAAGGCCCCUGUUCCUUGAAACUUCUUCCAUUCCACUAGGGUAUCUGUGACCCCUAUUUGAUUCCCCACCUCUCCCUUAACCCUUACCCACUCUCCUCCCUCCUUCUCUGUGCAGGUUUCACCCAUCGGAGCUCUGUACCCACCACCAGCAGUGAGUAUUCAACCGAUGCUCCAGUAGCCCCAAUUAUACACCAAGCAGGGCAGGAGCUGUCCUGUCUUCCUAUGCCCCUAUGUCCUCUUCAUAAAGGAAGGGGCUGGGAGGGC…
>TBC1D3F	UCUCCAUGGGCUGGGAGUUGGUUUCCUUUCCUGCCCUGGAGGAGACAGAGGCACAGGGAUGGGGGCCCAGCUCCCGCAGAGCAGGGCAAAGGGCAGUGUGUCCACCGGGAGUGUGGGAAGGUGACAGUGUUGUGGGGAGCUCUGGACACCGCCCAGUGUUCUGCACUAGGGGAAGGGUCUUCAGAGGCCCUGGAAGAGGGAGGUUUUUAGGGCAGCCCAGUGGCCUGAGCACCUCUGUUGCUUCCAUCAGGACAAGAAAGAUCUAUGUGGGCAGUGUUCCCCGUUAGGCUGCCUCAUCCGGAUAUUGAUUGACGGGGUAAGGAGGCAUAGGGAGACCCUGGCUCAGGGACCUUCCUUGCCCUGCAGUGCCCUGCUUCCCCAGCCCGGGGGUCUGGCUCA…
>ZNF782	GAAGCAGUUCUUGAUCCUCCUUCCCAGAAUGAGCCAGACUUGGUGAAGCCUCCAGAAGCCACCACACAAUGGGUGACAGUGGGUGGUUUGGGCCAGCUUUGAGAAGAGCAAAAUGGGCUAGGUGGUGGCCAGGGACAGGCUGCUCAGGAAAGGCCACAUCAUUGCAUAGGUCUGAGGGUAGGGGUAACCGGAGAUUCUGUCCCCAGAUCCCAAAGUAGCCCCCAGUCGCUUUGUUCUCCACUCUUUACAGAUGCCAUACUGCUGUUAACAUAUGUGACACUGGAGACUUUGUCCCUACCUCAUAGAAUCCCAUGCAUGAUGAUACAUGAAGGGUUUUCCGUGGCUAUCUACUUCUGAUUCUUUUGAAAGCUUUAAAGACAUUGGGCAUGAAAGGUUCAG…
>TOP3B	GUUUCUAGAUGGGAGUAAAGGAAGCCAUGUGGUGGGGUGUUGUGGAGUGCUCAGGGCUUCUGGAAAGGCAGGGGGAUAGAGGAGGGUCUGGCAGGUGCAGGAAAGGGGAUAGAGGAGGGUCUGGCAGGGGCAGGAGAGGGAGCCGAGCACACGUGUUCUUUCCUGGAAGGAACCAGGCUUCACAGUGGGGUGGGGAGCUGUGGCAGGGAUCUGGGAGGUGGGUCACAGCUGGCCACUCCCCACCCCCAGGUUCUUGAUGCUGUUCUGCCCGUCAUGAACAAGGCCCAUGGUGGCGAGAAGACCGUGUUCCGGGCCAGGUUUAGCUCCAUCACGGACACAGACAUCUGUAAUGCCAUGGCCUGCCUAGGCGAGCCUGACCACAACGAGGCGCUCUCAGUG…
>TMEM143	CGCCUGUAGUCCCAGCUACUUGGGAGGCUGAGGCAGGAGAAUUGCUUGAACCCGGGAGGUGGAGGUUGCAGUGAGCGGAGAACGUGACACUGCACUCCAGCCUGGCAACAGAGCGAGACUCUAUCUCAAUAAAAUAAAUAAAUAAAUAAAUAAAUAAAUGAAAGUAUCUGGAGAGGGAUGUCCUUAGAUGUCCCUAGAAUCCUUCAUGCAGAGACCUAUCCCAUCUUUUUCUCUCUGACUCUCCUCUUAGGCCUUAUAUGACCCCAUCAACCCUGACAGGGAGACCCUCGAUCAGCCAUCACUAACGGAUCCCCAGCGUCUGUCUAAUGAGCAGGAGGUGCUUCGGGCUCUGGAGCCCCUGCUGGCCCAGGCCAACUUCUCCCCGCUGUCUGAGGACAC…
>ZNF445	UUGUGUUGAGCUGGAGUCUGUCUCUACCUGGACUCUCCCAUGACCCUCAUUAGAGCCCAAGGAGGCUGAGGUGGUUGGAGGUACCUCCCUGGGCGUUCUUCUUGCCCUUUCCUCCUGCCUGGAAGUAAUAAAGGACCUGGCUUACCUAUCCCUCGGCCUUUGUCCUUCAGAGAUUGGUCAUGUGGUCUCUUCUCUGAGUUUGCUUUCUGAUUCCCAGAAAGAUCCUCUCACAACAUUUUCUUCUUGCCAGGACCCGGGCCCUGCCCAGAGCCCAGAUGUGCAUUGGAUGGGUACAGGAGCCCUGCGAUCUGCACAGAUAUGGUCCCUUGCUUCACCUCUCAGGAGCAGCUCUGCUCUGGGGGACCACCUGGAGCCUCCCUAUGAAAUAGAAGCACGUGA…
>FTSJD1	GAGUAAAGUGCAGCCUCUCCAGACACUGGGGCCCCAGUGGGCGUGGGCGAAGGUAAUCCAGGCCUGGGUACGAUUCCGGGCCCUCCUUCGACUUCCCAGCGGGUGAGCCAGGGGCUGGGACUGAGUUUCCUCCAGGUCAGGGACCGGGCCUCUGGAGUGGGGUUUGGGACUUACUUCACUAGAUGAAAUGAGAUAUGGGGUGCCCGGCCCAAAGUCAGCCCUGGAUACUCACUGGCCGUUGUUUUCACAGUUGCUGGUAGGAGGAGUUGGCGGAAGCACUUGGAACUCCUUUAUAAGUGUCAGCUGUGAGGUAAAAACUGUUGAUGAGAUCUUGUGGGUUUUGUUUUGGGUUCACUAAUUUGGGCGGGGGCUACAUAACUGCCUACUUGAGUUUGCAAU…
>USP54	UUUUCACAGUGGCAGGCAAAGUGAGGGCUUCAGCAGGGUAGGGAAAGGGAUGGGAGGAAUUUUACAUGUGUCUGGGUGAUCUGGAAGUUGGGUGUUGGGAAGAAUGGCUUGAUGGUAUAGCAUAUCCUUCUCACACUUGUGUCUAGGAAGUUCUUGCCUUAUGGAGCUUUGUUGUGUCCAUCUCUUUUCCUUCUCUUUGCUACUGUUCUGUUUCCUCACUUUUUGCAUAUGUGUUUCCUCCUCCUCUCAGGGAGGGAGCCCUCCAUCUCAAGUGACACUCGAACAGAUUCCUCAACGGAGAGCUAUCCCUACAAACAUUCCCACCAUGAGUCUGUGGUCAGUCACUUCUCUUCUGAUUCUCAGGGGACAGUCAUCUAUAAUGUGGAAAAUGAUUCCAUG…
>QRICH2	UGUAUGAGUACAUGUGUGAGUGUGUGGGUGUGUGUGUGCACGCCUGCCCAUGUGCACAGUCACUGGGGUGGCCCGGCCUCACGGCUGCUCUACCCCCGCCCGCCUGUUCUGGGCCCCUGCUGCUCAGCCUCCCGGCAGCCCCCGAAGAGAAGCUGUGCCCCUUCCCUCUGGUCAGCCCCAUGGGUGGGUGAGUCCCAGGUGACAUCCCUGGUGGUCUGCUCCCAAUGACUCCAUCCUGUCUUCAUCACAGGGUGACAGAUAUGGCUGAUUACACCUACUCAACUGUGCCCCGGCGCUGCGGGGGCAGCCACACCCUCACCUACCCCUACCACCGCAGCCGCCCGCAGCACCUUCCCCGGGGCCUGUAUCCUACUGAAGAGAUCCAGAUUGCCAUGAAGG…
>ABCA5	AUAAUGGAGGAGAACUUAGAAAAAGUGAAAUAAGACAAGUAACAUUCAACAUACAGUACUUAGGGCUAUAGAGGAAUUAUAGGUGUGGGGAAGAGAAAGGAAGUAAGCGGGAAAAAUAACAUGUUUUGGCAGCUUCAAAUUUAAGUGGGUUGAUUACAGAGAUAUUUUAAAACAUUGUUAGCCACUUUGGUAGGUAUUGCCAUUUUUUUCAGAUAUUGAUAAGUAAAAUACUAUUUUUAUAUUUUAAUAGCUAAACAUGCUUUUGCCAUUGAAGAAUAUAGCUUUUCUCAAGCAACAUUGGAACAGGUACUAUAAAGUUAAAUUUUUAAAAAUUAUUUUAUAGAAGAAAGUAUCUGAUAUCGAUUGUUUUGGUUUAUAUUAGAGAGGGAGAGAUAUCGU…
>ZNF280D	CUUAAUUGUGAUUUCCUAAGUGAUGUUUCUGGCUUAGAUAAUAUGGCUACACACUUAAGUCAACAUAAAACUCAUACUUGCCAAGUUGUAAUGCAGAAAGGUACGUAUAUGUAACUGUGCUACUUUAGAUUUUUGACUUUUAUUCCAGUAUUUUUGGUCAUCCACAAUAUGGUCUCUUUACUAAAUCAUUAUUCUCACUCAUCAUAUUUCAUAUGCUGUUGUAAAUGUAAAACUUUUCUUCUAAUUUCAGUUUCUGUUUGUAUCCCAACUUCUGAGCACCUUUCUGAGUAAGUUUAAUUUUUAUUCAGUGCAUUUUACUUUGAUGGAUUUUAGCACUAUUGCAUUUUUAAAUGUAUCAUUAAUACGAAUGAAAAGUAUUAAAGUAUGUUGUUGUUUUUU…
