# Supplementary material for: Cis- and trans-regulations of pre-mRNA splicing by RNA editing enzymes influence cancer development
Source: Nat Commun. 2020 Feb 7;11:799. doi: 10.1038/s41467-020-14621-5 (PMC7005744; doi:10.1038/s41467-020-14621-5)
Supplement: Supplementary file 6 — Source data [file 41467_2020_14621_MOESM6_ESM.xlsx]

## Sheet: Fig.2
CCDC15 PSI (HEK293T)
	Replica 1	Replica 2	Replica 3	Replica 4	Mean	SD	TTEST
EV	71.4	72.75	69.32	68.32	70.45	2.001
ADAR1	62.47	52.54	48.21	60.18	55.85	6.631	0.0253
ADAR1 EAA	81.36	73.06	65.9	64.45	71.19	7.753	0.8315
ADAR1 DeAD	68.13	66.24	63.08	59.17	64.16	3.922	0.0136
ADAR2	47.26	39.37	44.27	53.13	46.01	5.755	0.0072
ADAR2 EAA	75.3	65.8	68.46	67.86	69.36	4.124	0.6578
ADAR2 DeAD	50.22	45.73	46.19	48.32	47.62	2.071	0.0007
CCDC15 PSI (EC109)
	Replica 1	Replica 2	Replica 3	Replica 4	Mean	SD	TTEST
EV	51.2	52.3	54.8	51.3	52.4	1.675
ADAR1	48	47.7	50.5	45.4	47.9	2.086	0.0039
ADAR1 EAA	53	51.4	52.4	51.3	52.03	0.818	0.6981
ADAR1 DeAD	52	49.7	50.1	50.4	50.55	1.008	0.2139
ADAR2	42.5	42	42.2	43.5	42.55	0.6658	0.0026
ADAR2 EAA	49.4	51.6	48.9	48.3	49.55	1.439	0.0843
ADAR2 DeAD	46.3	42	41.8	47.4	44.38	2.894	0.0345
	Replica 1	Replica 2	Replica 3	Mean	SD
0.25 EV	74	76	76.5	75.5	1.323
0.5 EV	72	78.2	72.3	74.17	3.496
1 EV	71.3	76.6	76	74.63	2.902
1.5 EV	72	77.7	76.7	75.47	3.044
2 EV	74	77.5	73.8	75.1	2.081
0.25 ADAR1	71.5	72.6	63.6	69.23	4.91
0.5 ADAR1	60.1	70.2	58.4	62.9	6.379
1 ADAR1	51	65.9	55	57.3	7.712
1.5 ADAR1	52.8	62.9	58.4	58.03	5.06
2 ADAR1	54.7	63	56.4	58.03	4.384
0.25 ADAR2	68.5	73.7	57.2	66.47	8.436
0.5 ADAR2	53.5	67	52.8	57.77	8.004
1 ADAR2	48.6	57.2	51	52.27	4.438
1.5 ADAR2	44.2	46.3	51.7	47.4	3.869
2 ADAR2	46.9	37.8	51.6	45.43	7.016
RELL2 PSI (HEK293T)
	Replica 1	Replica 2	Replica 3	Mean	SD	TTEST
EV	76	68.84	79.46	74.77	5.416
ADAR1	70	67.4	71.42	69.61	2.039	0.1182
ADAR1 EAA	82	66.17	80.36	76.18	8.705	0.6316
ADAR1 DeAD	74	71.07	69.14	71.4	2.447	0.4579
ADAR2	60	50.65	54.72	55.12	4.688	0.0174
ADAR2 EAA	78	61.59	85.11	74.9	12.06	0.9754
ADAR2 DeAD	55	53.47	52.34	53.6	1.335	0.0248
RELL2 PSI (EC109)
	Replica 1	Replica 2	Replica 3	Replica 4	Mean	SD	TTEST
EV	79.9	79.5	75.1	73.07	76.89	3.35
ADAR1	81.4	67.9	70.6	n.a	73.3	7.144	0.3274
ADAR1 EAA	80.9	74.1	66.6	n.a	73.87	7.153	0.264
ADAR1 DeAD	76.7	72.9	72.2	n.a	73.93	2.421	0.2139
ADAR2	70.4	63.8	60.6	60.25	63.76	4.704	0.0023
ADAR2 EAA	78	71.5	79.8	66.27	73.89	6.207	0.375
ADAR2 DeAD	70.9	53.9	66.7	54.43	61.48	8.624	0.0335

## Sheet: Fig.3
	Replica 1	Replica 2	Replica 3	Replica 4	Replica 5	Mean	SD	TTEST
WT	42.49	46.12	52.9	51.29	44.28	47.42	4.497
In8 mt1	48.28	54.19	n.a.	57.43	n.a.	53.3	4.616	0.0115
In8 mt2	31.45	36.02	n.a.	38.33	n.a.	35.27	3.459	0.0056
In8 mt1+2	36.56	38.99	n.a.	43.67	n.a.	39.77	3.612	0.0054
In8 mt3	38.19	45.1	n.a.	51.11	n.a.	44.8	6.455	0.2815
In8 mt4	n.a.	n.a.	52.41	47.55	n.a.	50	3.394	0.4145
In8 del	n.a.	n.a.	n.a.	59.29	51.23	55.27	5.706	0.0446
	Replica 1	Replica 2	Replica 3	Mean	SD	TTEST
WT+EV	43.887	45.6702	44.1861	44.58	0.955
WT+SRSF7	23.8452	32.2399	34.1153	30.07	5.469	0.0384
Mut2+EV	33.417	36.3971	29.6927	33.17	3.359
Mut2+SRSF7	0	0	0	0	0	0.0034

## Sheet: Fig.4
	Replica 1	Replica 2	Replica 3	Mean	SD	TTEST
WT + EV	52.2	52.8	50.42	51.81	1.238
WT + AR1	28.24	45.4	41.01	38.22	8.915	0.1212
WT + AR2	21.9	26.1	23.25	23.75	2.144	0.0016
Del1 + EV	1.66	3.8	1.96	2.473	1.159
Del1 + AR1	0	2.9	1.61	1.503	1.453	0.1252
Del1 + AR2	0	0	0	0	0	0.066
Del2 + EV	88.58	83.3	86.38	86.09	2.652
Del2 + AR1	89.12	79.7	86.7	85.17	4.892	0.5671
Del2 + AR2	87.64	81.1	83	83.91	3.364	0.091
Del3 + EV	78.95	70.5	74.46	74.64	4.228
Del3 + AR1	49.44	55.9	57.59	54.31	4.301	0.0483
Del3 + AR2	36.56	37.9	34.3	36.25	1.819	0.0059
Del2-1 + EV	56.93	54.87	n.a.	55.9	1.457
Del2-1 + AR1	39.81	37.76	n.a.	38.79	1.45	0.0002
Del2-1 + AR2	23	22.39	n.a.	22.7	0.4313	0.0139
Del2-2 + EV	57.71	59.5	n.a.	58.61	1.266
Del2-2 + AR1	43.11	43.95	n.a.	43.53	0.594	0.0201
Del2-2 + AR2	24.74	24.79	n.a.	24.77	0.03536	0.0164
Del2-3 + EV	83	79	83.24	81.75	2.382
Del2-3 + AR1	80.91	82.22	79.97	81.03	1.13	0.755
Del2-3 + AR2	80.07	75.92	78.51	78.17	2.096	0.025
Del4 + EV	78.76	82.59	78.15	79.83	2.407
Del4 + AR1	80.57	78.02	60.19	72.93	11.1	0.3576
Del4 + AR2	78.16	77.17	61.49	72.27	9.352	0.253
Del5 + EV	49.22	48.4	47.98	48.53	0.6307
Del5 + AR1	45.5	49.3	43.86	46.22	2.791	0.2875
Del5 + AR2	29.58	25.3	28.98	27.95	2.317	0.0038
Del6 + EV	59.34	52.49	56.54	56.12	3.444
Del6 + AR1	30.28	27.55	35.92	31.25	4.268	0.0095
Del6 + AR2	21.52	18.46	24.56	21.51	3.05	0.0024
∆Ct= CtRIP-(Ctinput-dilution factor)				Dilution factor= 4.32 (log(20,2))				%input=2^-∆Ct x 100%
CCDC15 In8
	CtInput	Average Ctinput	CtRIP	∆Ct	%input
flag	17.73	17.6267	30.75	17.4433	0.000561091
flag	17.54		32.93	19.6233	0.000123819
flag	17.61		33.52	20.2133	8.22584e-05
flag-AR1	15.48	15.5133	24.24	13.0467	0.0118185
flag-AR1	15.55		24.14	12.9467	0.0126667
flag-AR1	15.51		24.5	13.3067	0.00986948
flag-AR2	17.44	17.43	27.16	14.05	0.00589561
flag-AR2	17.37		27.02	13.91	0.0064964
flag-AR2	17.48		27.16	14.05	0.00589561
CCDC15 In9
	CtInput	Average Ctinput	CtRIP	∆Ct	%input
flag	17.04	17.0167	30.83	18.1333	0.000347795
flag	17.15		28.77	16.0733	0.00145026
flag	16.86		29.86	17.1633	0.000681274
flag-AR1	15.19	15.1633	24.03	13.1867	0.0107255
flag-AR1	15.22		23.92	13.0767	0.0115753
flag-AR1	15.08		24.13	13.2867	0.0100073
flag-AR2	17.07	16.98	25.8	13.14	0.0110781
flag-AR2	16.93		25.67	13.01	0.0121227
flag-AR2	16.94		25.47	12.81	0.0139253

## Sheet: Fig.5
	Replica 1	Replica 2	Mean	SD	TTEST
WT + Ev	3.65468	5.86081	4.758	1.56
WT + ADAR2	0	0	0	0	0.145
Ex3 del1 + EV	95.167	98.8606	97.01	2.612							Replica 1	Replica 2	Mean	SD	TTEST
Ex3 del1 + ADAR2	35.1709	38.3202	36.75	2.227	0.0029					WT+Ev	3.75723	4.64104	4.199	0.625
Ex3 del2 + EV	0.426688	0.493117	0.4599	0.04697						WT+AR2	0.578704	0	0.2894	0.4092	0.1177
Ex3 del2 + ADAR2	0	0	0	0	0.0459					Mut1+Ev	20.9105	24.7871	22.85	2.741
Ex3 del3 + EV	2.92398	4.05093	3.487	0.7969						Mut1+AR2	8.01999	2.02874	5.024	4.236	0.1719
Ex3 del3 + ADAR2	0	0	0	0	0.102					Mut2+Ev	38.4002	36.4341	37.42	1.39
Ex3 del4 + EV	1.96977	2.03193	2.001	0.04396						Mut2+AR2	17.4504	17.9262	17.69	0.3364	0.0393
Ex3 del4 + ADAR2	0	0	0	0	0.0099					D.mut+Ev	59.2953	55.4326	57.36	2.731
Ex3 del5 + EV	2.94132	2.21704	2.579	0.5121						D.mut+AR2	61.1256	57.7706	59.45	2.372	0.0772
Ex3 del5 + ADAR2	0	0	0	0	0.0888
Ex3 del6 + EV	1.49974	1.82836	1.664	0.2324
Ex3 del6 + ADAR2	0	0	0	0	0.0627
				ADAR2 amount (ng)	WT probe shift (%)		mut probe shift (%)	mut probe				CtInput	Average Ctinput	CtRIP	∆Ct	%input
					Replica 1	Replica 2	Replica 1	Replica 2			flag	22.7368	22.8527	40	21.4673	3.44898e-05
				0	0	0	0	0			flag	22.9654		37.2911	18.7585	0.000225498
				50	35.6728	20.0779	13.8243	10.5784			flag	22.8558		37.8029	19.2703	0.000158152
				100	47.9573	45.9551	22.1731	18.5129			flag-AR2	22.7923	22.8465	30.7396	12.2131	0.0210619
				200	61.2881	75.3608	31.9117	33.5893			flag-AR2	22.703		30.5983	12.0718	0.0232288
				400	72.7385	87.5677	41.5525	48.0648			flag-AR2	23.0442		30.911	12.3845	0.0187026

## Sheet: Fig.7
7c						7d
	RELL2 Relative Expression							RELL2 Relative Expression
	Replica 1	Replica 2	Replica 3	T-TEST				Replica 1	Replica 2
DMSO	1	1.23114	N.A.			EV	0.25ng	0.964	1.037
CHX	1.68179	1.77768	N.A.	0.0390876			1ng	0.869	1.151
SCR	1.06933	1.06892	0.874864				2ng	0.991	1.009
shUPF1	1.72311	1.6136	1.81395	0.00120433		ADAR2	0.25ng	0.725	0.941
							1ng	0.678	0.662
							2ng	0.498	0.517

## Sheet: Fig. 8
8c									8e
	Colony number								Days after injection	scr							shCCDC15 #2							TTEST
	Replica1	Replica2	Mean	SD	TTEST				0	0	0	0	0	0	0	0	0	0	0	0	0	0	0
scr	321	287	304	24.04					7	0	0	0	0	0	0	0	0	0	0	0	0	0	0
sh #2	221	193	207	19.8	0.0479				12	10.9144	5.45468	9.76938	50.2691	8.85568	0	0	6.84713	6.53209	0	0	0	0	0
									14	18.3895	25.7044	40.3444	11.802	15.3347	72.5697	0	9.39178	0	0	0	0	0	0	0.0180907
									16	107.33	71.7242	33.017	3.44619	56.7492	41.9331	231.873	0.925946	6.03408	7.89961	2.245	37.6447	0	0	0.031659
8d									20	63.9288	173.964	179.51	67.6994	207.472	100.994	186.348	21.5927	70.9317	2.95011	110.973	7.41875	4.13778	18.2706	0.002367
	Colony number								22	112.062	115.824	405.281	148.321	265.333	182.518	255.078	38.7296	18.1645	10.6206	66.3072	84.681	30.4561	160.494	0.004668
	Replica1	Replica2	Mean	SD	TTEST
scr	259	266	262.5	4.95
sh #2	171	142	156.5	20.51	0.0192
8f									8h
	Colony number								Days after injection	EV						CCDC15 FL						TTEST
	Replica1	Replica2	Replica3	Mean	SD	TTEST			0	0	0	0	0	0	0	0	0	0	0	0	0
EV	167	155	138	153.3	14.57				7	0	0	0	0	0	0	0	0	0	0	0	0
CCDC15 FL	198	187	205	196.7	9.074	0.0119			13	12.5596	3.03818	6.95188	43.5812	2.88565	4.20444	36.0807	18.7308	75.5789	30.8099	51.5808	59.7514	0.010978
									15	237.109	200.281	164.788	252.637	229.477	445	183.846	694.774	569.164	362.074	258.159	541.633
8g									17	352.963	371.366	460.577	462.049	275.027	320.005	467.7	518.449	563.499	671.191	783.155	937.572	0.004948
	Colony number								19	722.109	665.75	297.767	987.329	435.853	286.99	825.909	885.238	962.691	1060.68	1067.43	622.95	0.027801
	Replica1	Replica2	Replica3	Mean	SD	TTEST			20	396.493	1109.39	329.88	616.237	906.325	364.09	823.968	780.446	691.075	1237.95	1097.5	1269.57
EV	229	225	228	227.3	2.082
CCDC15 FL	262	266	241	256.3	13.43	0.0209
8i									8k
	Colony number								Days after injection	EV					RELL2					TTEST
	Replica1	Replica2	Replica3	Mean	SD	TTEST			0	0	0	0	0	0	0	0	0	0	0
EV	289	283	288	286.7	3.215				7	0	0	0	0	0	0	0	0	0	0
RELL2	180	196	181	185.7	8.963	<0.0001			10	51.5622	181.731	0	23.6674	65.9293	23.7657	32.5299	0	0	0
									12	222.83	130.72	74.9151	89.3993	318.649	155.975	28.7445	0	66.5797	9.87095
									14	231.063	123.452	175.226	294.318	183.323	103.701	42.3455	27.2886	134.042	123.016	0.012538
8j									16	243.449	203.248	507.56	580	358.228	238.691	159.092	194.141	126.279	115.443	0.024289
	Colony number								18	370.476	772.733	640.999	453.635	520.604	121.47	428.79	418.327	272.032	237.598	0.023214
	Replica1	Replica2	Replica3	Mean	SD	TTEST
EV	304	293	297	298	5.568
RELL2	196	207	189	197.3	9.074	<0.0001

## Sheet: Supplementary Fig. 3
Supplementary Fig 3b
	Relative expression
	AR1			AR2
WT + Ev	1	1.01415	0.996981	1	0.69894	0.799464
WT + AR1	1095.64	1136.91	1195.15	0.736325	0.623989	0.752722
WT + AR2	0.668704	0.665726	0.684955	17417.3	18402.3	17839.6
In9 del1 + Ev	1.11839	0.991566	0.908676	0.626816	0.611332	0.724759
In9 del1 + AR1	1077.17	1041.66	1070.44	0.664103	0.539615	0.666361
In9 del1 + AR2	0.676233	0.684956	0.684879	13189.4	12624.8	12595.1
In9 del2 + Ev	0.751854	0.708621	0.746593	0.578587	0.611517	0.553328
In9 del2 + AR1	1026.61	984.93	982.039	0.569296	0.539047	0.538715
In9 del2 + AR2	0.671093	0.632358	0.595742	10689.4	10786.2	11255
In9 del3 + Ev	0.823618	0.803122	0.79629	0.596551	0.724403	0.661975
In9 del3 + AR1	963.53	749.259	715.326	0.316977	0.407654	0.426299
In9 del3+ AR2	0.530177	0.655404	0.619726	14374.1	14669.8	14820.3
In9 del2-1+Ev	0.782904	0.813781	0.769659	0.743507	0.895412	0.746196
In9 del2-1+AR1	875.531	837.81	819.801	0.666381	0.66299	0.660329
In9 del2-1+AR2	0.708211	0.680029	0.61266	12072.2	11221.2	11295.1
In9 del2-2+Ev	0.62946	0.596956	0.776296	0.733637	0.719416	0.513929
In9 del2-2+AR1	755.041	714.322	736.789	0.556997	0.59546	0.802131
In9 del2-2+AR2	0.733714	0.707132	0.590117	11144.9	11816.2	12170.2
In9 del2-3+Ev	0.922567	1.00112	0.936759	1.12419	1.33687	1.10247
In9 del2-3+AR1	2731.79	2790.78	2920.46	0.668383	0.747198	0.434098
In9 del2-3+AR2	0.560505	0.510449	0.282742	43189.4	40508.9	43667.2
In9 del4+Ev	0.809464	0.887131	0.781731	0.8456	1.21151	0.9565
In9 del4+AR1	2783.28	2760.83	2741.78	0.993794	0.928495	0.748415
In9 del4+AR2	0.777262	0.708068	0.698967	48515.5	43405.1	44590.2
In9 del5+ Ev	0.777699	0.706883	0.707579	0.682238	0.507481	0.694928
In9 del5 + AR1	1090.55	1312.4	1268.44	0.987976	0.68919	0.745347
In9 del5 + AR2	0.613493	0.628629	0.651595	12994.1	11677	12103.3
In9 del6 + Ev	1.03767	0.949436	0.903516	0.823105	0.712149	1.15217
In9 del6 + AR1	1535.98	1173.72	1276.64	0.546775	0.580724	0.584512
In9 del6 + AR2	0.740623	0.985317	0.922753	21181.2	19790.5	19324.5

## Sheet: Supplementary Fig. 4
	Replica 1	Replica 2	Mean	SD
WT + EV	3.65468	5.86081	4.758	1.56
WT + ADAR2	0	0	0	0
In3 del1 + EV	4.2	5	4.6	0.5657
In3 del1 + ADAR2	0	0	0	0
In3 del2 + EV	1.6	1.9	1.75	0.2121
In3 del2 + ADAR2	0	0	0	0
In3 del3 + EV	1.7	1.2	1.45	0.3536
In3 del3 + ADAR2	0	0	0	0
In3 del4 + EV	1	0.5	0.75	0.3536
In3 del4 + ADAR2	0	0	0	0
Supplementary Fig. 4e
		ADAR2 relative expression
		Replica 1	Replica 2	Replica 3
	WT+EV	0.975804	1.0331	0.991963
	WT+AR2	8391.88	7806.62	8584.98
	Ex3Del1+EV	1.0106	1.10043	0.899202
	Ex3Del1+AR2	20322.9	21774.6	21520.7
	Ex3Del2+EV	1.17178	0.867501	0.983752
	Ex3Del2+AR2	11745.9	11068.7	11345.1
	Ex3Del3+EV	0.993954	0.996707	1.00941
	Ex3Del3+AR2	11511	10315.6	10657.1
	Ex3Del4+EV	0.992563	1.16535	0.864539
	Ex3Del4+AR2	47446	46393.8	48883.1
	Ex3Del5+EV	1.00922	1.00848	0.982535
	Ex3Del5+AR2	22496.7	20831.2	22593.4
	Ex3Del6+EV	1.11546	0.866792	1.03426
	Ex3Del6+AR2	16565.1	14894.2	16777.4
	WT+EV	0.814462	1.01533	1.20926
	WT+AR2	26875.7	30234.2	27909.1
	In3Del1+EV	1.18263	0.953699	0.886622
	In3Del1+AR2	21243.6	27881.6	23836.8
	In3Del2+EV	1.10344	0.934582	0.96969
	In3Del2+AR2	34265.5	31361.9	25388.8
	In3Del3+EV	0.827912	1.15348	1.04715
	In3Del3+AR2	15924.4	16545.7	17035.3
	In3Del4+EV	1.46388	1.04505	0.653668
	In3Del4+AR2	17472.4	15445.5	18330.8
	WT+EV	1.122	0.891	N.A.
	WT+AR2	16423.1	14072.7	N.A.
	Mut1+EV	1.211	0.826	N.A.
	Mut1+AR2	26238.2	24148.6	N.A.
	Mut2+EV	1.146	0.872	N.A.
	Mut2+AR2	27552.4	26738.7	N.A.
	Mut1&2+EV	1.046	0.956	N.A.
	Mut1&2+AR2	19683	16424.3	N.A.

## Sheet: Supplementary Fig. 5
Supplementary 5a
	Ct	Ct	△Ct	RQ			Ct	△Ct	RQ
sample	18S	ADAR1			Fold change		ADAR2			Log2(Fold change)
1N	14.26	30.97	16.71	1.60585	1.43		29.71	15.45	0.455072	1.34
1T	10.99	26.27	15.28	4.3269			25.1	14.11	1.15202
2N	13.23	31.42	18.19	0.334869	3.08		27.43	14.2	1.67888	3.35
2T	15.76	30.87	15.11	2.8317			26.61	10.85	17.1187
3N	13.33	31.04	17.71	0.0378385	2.38		26.03	12.7	0.0214185	3.91
3T	16.57	31.9	15.33	0.196963			25.36	8.79	0.32197
4N	10.96	31.07	20.11	0.114229	2.02		30.9	19.94	0.0111125	5.56
4T	15.3	33.39	18.09	0.463294			29.68	14.38	0.524252
5N	14.69	31.31	16.62	0.99424	-1		30.43	15.74	0.577343	2.97
5T	12.6	30.22	17.62	0.49712			25.37	12.77	4.52369
6N	12.82	32.25	19.43	0.183011	0.26		27.11	14.29	0.557999	1.06
6T	11.69	30.86	19.17	0.219151			24.92	13.23	1.16339
7N	13.08	31.54	18.46	0.358489	-2.4		26.23	13.15	1.22972	0.8
7T	12.25	33.11	20.86	0.0679209			24.6	12.35	2.14107
8N	13.49	31.14	17.65	0.149214	-0.7		29.86	16.37	0.0208656	0.72
8T	14.4	32.75	18.35	0.091852			30.05	15.65	0.0343695
9N	15.86	33.38	17.52	0.163284	0.06		34.25	18.39	0.00514459	1.52
9T	13.9	31.36	17.46	0.170218			30.77	16.87	0.0147542
10N	13.15	29.67	16.52	0.326568	-0.24		25.91	12.76	0.254771	0.85
10T	12.83	29.59	16.76	0.27652			24.74	11.91	0.459225
11N	13.02	30.08	17.06	1.25992	0.22		28.81	15.79	0.359526	1.36
11T	13	29.84	16.84	1.46747			27.43	14.43	0.922849
12N	13.02	32.18	19.16	0.259265	3.43		28.36	15.34	0.77423	-1.97
12T	10.77	26.5	15.73	2.79433			28.08	17.31	0.197624
13N	14.29	31.48	17.19	0.489993	2.23		27.1	12.81	1.21215	-4.24
13T	10.66	25.62	14.96	2.29872			27.71	17.05	0.064149
14N	14.88	36.61	21.73	0.0436613	4.24		32.76	17.88	0.133123	0.13
14T	11.36	28.85	17.49	0.825019			29.11	17.75	0.145676
15N	12.62	28.88	16.26	1.64718	0.68		27.59	14.97	0.348283	-1.04
15T	9.48	25.06	15.58	2.63902			25.49	16.01	0.16938
16N	13.62	29.89	16.27	1.6358	1.86		29.1	15.48	0.244572	-0.54
16T	9.96	24.37	14.41	5.93809			25.98	16.02	0.16821
17N	15.06	30.8	15.74	2.36199	1.85		28.14	13.08	1.29086	-2.89
17T	11.34	25.23	13.89	8.51496			27.31	15.97	0.174142
18N	14.69	32.29	17.6	0.650671	1.88		28.99	14.3	0.554144	-1.75
18T	11.08	26.8	15.72	2.39496			27.13	16.05	0.164748
19N	13.94	30.5	16.56	1.33793	0.65		24.24	10.3	8.86631	-5.13
19T	10.31	26.22	15.91	2.09943			25.74	15.43	0.253197
20N	15.53	34.88	19.35	0.257623	2.09		29.06	13.53	1.7221	-0.25
20T	13.83	31.09	17.26	1.09682			27.61	13.78	1.44811
21N	14.6	31.66	17.06	1.25992	3.89		28.1	13.5	1.75828	-1.11
21T	9.66	22.83	13.17	18.6788			24.27	14.61	0.814602
22N	13.59	29.16	15.57	3.53898	1.41		27.57	13.98	1.26065	0.12
22T	12.37	26.53	14.16	9.40438			26.23	13.86	1.36999
23N	14.53	33.5	18.97	0.344753	0.74		28.65	14.12	0.29937	-3.3
23T	11.37	29.6	18.23	0.575799			28.79	17.42	0.0303955
24N	14.64	32.05	17.41	0.87206	0.52		28.16	13.52	2.73366	-2.42
24T	11.18	28.07	16.89	1.2505			27.12	15.94	0.510801
25N	16.41	31.58	15.17	3.50642	-1.98		27.12	10.71	6.67299	-6.04
25T	12.89	30.04	17.15	0.888843			29.64	16.75	0.101414
26N	15.57	32.51	16.94	1.02811	0.53		28.47	12.9	1.4624	-4.19
26T	13.22	29.63	16.41	1.48452			30.31	17.09	0.0801215
27N	14.38	33.13	18.75	0.390483	-1.29		28.38	14	1.24329	-5.62
27T	9.96	30	20.04	0.159689			29.58	19.62	0.0252805
28N	11.29	24.51	13.22	13.5479	-3.38		21.88	10.59	7.25177	-3.34
28T	11.46	28.06	16.6	1.30134			25.39	13.93	0.71615
29N	14.03	32.03	18	0.493116	-0.44		25.7	11.67	3.4303	-4.47
29T	10.74	29.18	18.44	0.363493			26.88	16.14	0.154785
30N	21.98	32.25	10.27	24.8548	-6.97		26.83	4.85	61.277	-9.43
30T	11.37	28.61	17.24	0.198258			25.65	14.28	0.088835
31N	17.23	29.38	12.15	6.75265	-5.31		29.36	12.13	0.394275	-4.2
31T	12.26	29.72	17.46	0.170218			28.59	16.33	0.0214522
32N	14.8	31.83	17.03	0.229323	0.49		27.98	13.18	0.190422	-3.46
32T	11.25	27.79	16.54	0.322072			27.89	16.64	0.0173043
33N	14.87	30.64	15.77	3.08086	-0.43		28.77	13.9	1.33253	-2.66
33T	10.69	26.89	16.2	2.2868			27.25	16.56	0.210832
Supplementary 5d
	Relative expression
	Ex9-included	∆Ex9	CCDC15
EC109 SCR	1	1	1
EC109 SCR	0.852635	1.28343	1.01396
EC109 SH#1	0.205185	0.439825	0.345079
EC109 SH#1	0.252613	0.328736	0.410371
EC109 SH#2	0.294227	1.13682	0.617709
EC109 SH#2	0.18621	1.15269	0.494828
Supplementary 5e
	Replica 1	Replica 2	Mean	SD	TTEST
scr	231	246	238.5	10.61
shCCDC15 #2	47	43	45	2.828	0.0016
shCCDC15 #7	20	16	18	2.828	0.0012
shCCDC15 #8	35	49	42	9.899	0.0027
Supplementary 5h
	RELL2 relative expression
Replica1	1.11	98.31
Replica2	1.11	103.05
Replica3	0.801	80.91
ttest		0.000158521
